# Supplementary material for: Metabolic responses in blood-stage malaria parasites associated with increased and decreased sensitivity to PfATP4 inhibitors
Source: Malar J. 2023 Feb 14;22:56. doi: 10.1186/s12936-023-04481-x (PMC9930341; doi:10.1186/s12936-023-04481-x)
Supplement: Supplementary file 6 — Additional file 6: Table S1. Raw metabolomic data obtained from parasite-infected red blood cell cultures and uninfected red blood cell cultures maintained in the presence of pure RPMI medium containing a sublethal dose of KAE609 (Sheet 1) and PA21A092 (Sheet 2). [file 12936_2023_4481_MOESM6_ESM.xlsx]

## Sheet: A211VCIP
Table S1 (Sheet 1): Raw metabolomic data obtained from quadruplicate samples of parasite-infected red blood cell (iRBC) cultures and uninfected red blood cell (uRBC) cultures maintained in the presence of pure RPMI medium containing a sublethal dose of KAE609 (cipargamin).												BRADFORD_MG_ML	144.846	163.757	190.532	191.563	196.205	182.611	337.221	168.827	217.806	193.88	198.553	192.71	239.972	234.534	192.132	204.079	232.909	199.448	189.639	202.998	167.106	166.843	199.417	171.521	185.994	193.821	202.909	209.385	145.873	182.412	207.884	205.013	181.164	181.417	183.92	199.919	176.563
PATHWAY_SORTORDER	BIOCHEMICAL	SUPER_PATHWAY	SUB_PATHWAY	COMP_ID	PLATFORM	CHEMICAL_ID	RI	MASS	PUBCHEM	CAS	KEGG	Group HMDB	iRBC; 0hr	iRBC; 0hr	iRBC; 0hr	iRBC; 0hr	iRBC; 8hr	iRBC; 8hr	iRBC; 8hr	iRBC; 8hr	iRBC; 16hr	iRBC; 16hr	iRBC; 16hr	iRBC; 16hr	iRBC; 24hr	iRBC; 24hr	iRBC; 24hr	iRBC; 24hr	iRBC; 32hr	iRBC; 32hr	iRBC; 32hr	iRBC; 32hr	iRBC; 40hr	iRBC; 40hr	iRBC; 40hr	iRBC; 40hr	uRBC; 0hr	uRBC; 0hr	uRBC; 0hr	uRBC; 0hr	uRBC; 8hr	uRBC; 8hr	uRBC; 8hr	uRBC; 8hr	uRBC; 16hr	uRBC; 16hr	uRBC; 16hr	uRBC; 16hr	uRBC; 24hr
1642	(14 or 15)-methylpalmitate (a17:0 or i17:0)	Lipid	Fatty Acid, Branched	38768	LC/MS Neg	100002945	5695	269.249	8181;17903417		C16995	HMDB0061859	39331364	38078520	33761880	45036864	60101804	29724558	50667328	50364668	32623384	21399386	13486953	7.91692e+06	20621740	32746858	17380130	20808896	54734604	10746363	53743400	40549920	18964460	49202780	17381210	68110336	7.39097e+06	44101540	23800560	42415712	27277840	33756296	22502008	43010624	16823318	12203448	6474506	17453736	9793662
1648	(16 or 17)-methylstearate (a19:0 or i19:0)	Lipid	Fatty Acid, Branched	38296	LC/MS Neg	100002356	5993	297.28	3083779	2724-59-6		HMDB0037397	5313408	6115407	4318597	8105620	7238548	5026921	6176916	9785060	3.9244e+06	2486167	1494683	777070	3187321	3.77634e+06	2201017	2911812	9448591	1151530	7110519	6494958	1817695	4552643	3363395	10601878	1771072	9551470	2569735	5216637	3.73598e+06	3962284	2532081	5360496	2591212	1470915	1269959	2806912	1230375
550	(N(1) + N(8))-acetylspermidine	Amino Acid	Polyamine Metabolism	57814	LC/MS Pos Early	100016038	3080	188.176	123689;496		C00612,C01029	HMDB0001276,HMDB0002189														28026		31678	68949	51927	73655	76822	72555	73803	70320
1919	(R)-3-hydroxybutyrylcarnitine	Lipid	Fatty Acid Metabolism (Acyl Carnitine, Hydroxy)	43264	LC/MS Pos Early	100003926	2400	248.149	53481617			HMDB0013127	731245	503490	573801	571795	567595	570121	550703	697437	517928	433936	551356	672425	535309	466126	614803	459154	493910	410222	544227	534723	415956	391847	564409	209860	845921	664310	611060	805101	527692	674383	683209	561659	737810	487608	516461	458202	475582
1920	(S)-3-hydroxybutyrylcarnitine	Lipid	Fatty Acid Metabolism (Acyl Carnitine, Hydroxy)	52984	LC/MS Pos Early	100009271	2340	248.149	71464477			HMDB0013127	729583	509593	687119	583701	586036	652257	602897	667882	609852	589128	684904	600666	575046	573530	805944	610249	609982	555906	616194	686031	504846	527310	558849	574557	786044	634776	628787	641775	583207	736457	557174	564433	714749	505207	584282	574295	585691
2359	1,2-dilinoleoyl-GPC (18:2/18:2)	Lipid	Phosphatidylcholine (PC)	52603	LC/MS Pos Late	100008903	2100	782.569	5288075	998-06-1		HMDB0008138	13425095	11456936	13347519	11707230	11736338	12150994	11623474	11883737	10607273	10142859	10836437	10291746	9295713	8993999	9641974	9531418	7.90112e+06	7828105	9546888	10307958	8397774	8353352	7.97748e+06	8344243	18733636	17007598	17653388	16355147	10494604	13429974	14023970	14161843	11628580	13040345	10363809	11378156	10858745
2452	1,2-dilinoleoyl-GPE (18:2/18:2)*	Lipid	Phosphatidylethanolamine (PE)	53174	LC/MS Pos Late	100009217	2150	740.523	9546812			HMDB0009093	3455698	3022304	3674822	3410140	3.98788e+06	3106417	4329955	3761627	3795487	4278395	3.92588e+06	3118430	3.82748e+06	4291510	3.99585e+06	4.13055e+06	4148735	3.98576e+06	4044975	3687729	3792386	4219936	3249197	3527155	3460512	3582606	3507264	4131543	3136378	4.1547e+06	3324907	3448461	3761682	3078581	3616530	3233448	3585381
2278	1,2-dipalmitoyl-GPC (16:0/16:0)	Lipid	Phosphatidylcholine (PC)	19130	LC/MS Pos Late	100000657	2450	734.569	452110	63-89-8	D03585	HMDB0000564	62923908	55256060	54478992	55215280	62884172	61774020	61550872	58930464	65711468	62111344	66546000	61144636	65515780	65272688	63124144	64856140	61920356	65545488	59692816	62174920	59201552	62027976	53284096	58119600	63266708	60400176	58999748	66342616	57102892	60538576	61011168	59467112	62150612	57076320	63670504	59346864	61929456
2404	1,2-dipalmitoyl-GPE (16:0/16:0)*	Lipid	Phosphatidylethanolamine (PE)	57341	LC/MS Pos Late	100009204	2498	692.523	445468			HMDB0008923	2333926	2150345	2234737	2012284	2378406	2407842	2455595	2369330	2573589	2.45914e+06	2507121	2281121	2543619	2528987	2474515	2591229	2689240	2434005	2496261	2303504	2550681	2599036	2492684	2424460	2.05123e+06	2005498	2154583	2345973	1960622	2198838	2237640	2198484	2200400	2061443	2425548	2163767	2162614
2836	1-(1-enyl-oleoyl)-GPE (P-18:1)*	Lipid	Lysoplasmalogen	44621	LC/MS Pos Late	100005372	1566	464.314					161576	152477	175637	138777	173322	177379	199962	172829	176715	175554	219508	153514	173865	151003	170923	173802	148872	129651	129631	136643	136812	109468	93925	126222	206331	163065	155375	146700	152984	221178	180468	149882	213582	201695	226389	215684	180237
2804	1-(1-enyl-palmitoyl)-2-arachidonoyl-GPE (P-16:0/20:4)*	Lipid	Plasmalogen	52673	LC/MS Pos Late	100009002	2300	724.528	52925126			HMDB0011352	43296964	35228436	36667268	35774044	40939768	41407900	41244612	37107000	39437268	39088828	40700416	36221564	42433432	44096920	41297960	38817988	43218940	40078472	41109252	39004888	39143124	38879288	36545696	36628172	38636268	40211660	42517356	41619268	33389988	39301948	38926144	39364936	38856476	38300376	42293712	41016432	39795984
2814	1-(1-enyl-palmitoyl)-2-linoleoyl-GPC (P-16:0/18:2)*	Lipid	Plasmalogen	52682	LC/MS Pos Late	100009009	2300	742.574	24779386			HMDB0011211	11187552	11094609	10989687	10703533	12117385	12971961	12120911	11533655	11824565	12710391	14127834	12275292	12346528	13396555	13304145	13068134	13303999	13007688	12201946	13491475	11797082	10919840	10978408	11975724	12135345	12082305	12951279	11432073	9697019	11952754	12608907	12062704	13222872	12106392	12837132	12198309	12863344
2801	1-(1-enyl-palmitoyl)-2-linoleoyl-GPE (P-16:0/18:2)*	Lipid	Plasmalogen	52677	LC/MS Pos Late	100009069	2400	700.528	52925127			HMDB0011343	4888866	4115211	4164136	4274378	4699164	4437939	4214589	4417776	4591716	4.65197e+06	4210259	4423125	4515007	4658535	4385033	4575261	4930488	4639562	4513659	4734971	4275581	4251461	4243748	4350446	4498815	4438751	4691875	4661563	3466863	4329211	4388615	4375806	4142336	4026524	4614045	4406388	4466926
2806	1-(1-enyl-palmitoyl)-2-oleoyl-GPC (P-16:0/18:1)*	Lipid	Plasmalogen	52478	LC/MS Pos Late	100009007	2550	744.59	34779384			HMDB0007996	10908431	10236452	10131771	8990058	11776138	11586307	10711150	12046547	11700967	11541019	12740747	12315966	12603119	13406727	11829027	12555740	15592862	13874469	13896473	14175682	13504673	13809456	12462384	13472315	10835925	10670266	11899031	10428646	8.33756e+06	11262788	12130363	10755831	11354912	12384714	11239803	12663642	11497903
2800	1-(1-enyl-palmitoyl)-2-oleoyl-GPE (P-16:0/18:1)*	Lipid	Plasmalogen	52477	LC/MS Pos Late	100009005	2750	702.543	52925128			HMDB0011342	19135100	15269489	16774495	15860963	17937532	17081976	16952424	16496948	17993948	18297906	18045288	17064134	19124292	18817592	18495304	19629440	19842808	19357446	18922408	18196524	17339970	17592204	16537921	16765089	18782638	16592427	17704596	17256696	14212775	17064238	17341452	17701792	16851296	17053386	18230380	17287416	17356040
2802	1-(1-enyl-palmitoyl)-2-palmitoyl-GPC (P-16:0/16:0)*	Lipid	Plasmalogen	52716	LC/MS Pos Late	100009162	2550	718.574	11146967			HMDB0011206	4199709	3803205	3901310	3452753	4294755	4537259	4087938	4354762	4226424	4262318	4458794	4251521	4331842	4628248	4175759	4239239	4905086	4378930	4497577	4372960	3872036	3937458	3703448	3919077	4409922	4286279	4809311	4106447	3252594	4333129	4601513	4125019	4544890	4543363	4045898	4725321	4150263
2833	1-(1-enyl-palmitoyl)-GPC (P-16:0)*	Lipid	Lysoplasmalogen	52474	LC/MS Pos Late	100002875	1547	480.345	10917802			HMDB0010407	908885	812381	851380	864404	1077584	932148	990896	1.01111e+06	870805	1058386	998596	953528	929247	985679	922485	993903	847736	818596	838819	825905	759075	718145	726904	765369	1036468	942791	992704	943877	687901	1.01092e+06	835748	951510	998235	990090	887351	974138	995122
2834	1-(1-enyl-palmitoyl)-GPE (P-16:0)*	Lipid	Lysoplasmalogen	39270	LC/MS Pos Late	100003000	1558	438.298				HMDB0011152	210875	227210	233991	242081	320512	263246	255669	305781	235904	249408	283177	281010	224536	245120	225892	234377	245795	197673	224165	211466	176295	167492	195097	205999	319024	291644	292965	270880	215571	316691	245255	284144	293079	305189	280392	317218	266274
2818	1-(1-enyl-stearoyl)-2-arachidonoyl-GPE (P-18:0/20:4)*	Lipid	Plasmalogen	52475	LC/MS Pos Late	100008999	2550	752.559	9547058			HMDB0005779	77839792	69878968	68587936	58703692	78307784	78148384	74147792	74946768	79650056	78205384	74616488	69016928	76641408	79239800	75117400	81502464	78323536	71663376	74410528	73706664	73638496	72636752	66098896	62764724	72490736	68761256	76538328	83397432	61653696	72318552	71915952	74385656	77081952	69880352	80258520	71413640	74254344
2810	1-(1-enyl-stearoyl)-2-linoleoyl-GPE (P-18:0/18:2)*	Lipid	Plasmalogen	52748	LC/MS Pos Late	100009225	2750	728.559				HMDB0011376	11856843	9604983	10415265	10027867	11088716	10815320	10494186	10116117	11012603	11370176	11332616	10577005	11626850	11887847	11578285	11538828	12444164	11908062	11613888	11370094	10978805	10971062	10240484	10717147	11400319	10453466	10837942	10944734	9066488	10565233	10535803	10786002	10316372	10121190	11194767	10818897	11081808
2809	1-(1-enyl-stearoyl)-2-oleoyl-GPE (P-18:0/18:1)	Lipid	Plasmalogen	52614	LC/MS Pos Late	100008919	3100	730.574	42607457	144371-68-6		HMDB0011375	18970838	16433596	17324068	15742106	18327700	18419646	17426246	17484778	17922024	18526416	17902674	17896022	19987876	18195388	17945040	18663714	20975168	19180176	19150060	19537596	19034184	17347426	17110168	17788090	17080712	17700752	19281142	17834004	14167803	17130762	16783586	17363816	18369516	16911876	17935226	18178808	16673716
2838	1-(1-enyl-stearoyl)-GPE (P-18:0)*	Lipid	Lysoplasmalogen	39271	LC/MS Pos Late	100003001	1649	466.329					361753	387629	441819	355019	401435	489584	438004	453145	413015	447055	489963	386591	408861	418819	374235	458068	390811	375874	380179	372526	321015	309738	324566	324410	449664	452939	463209	440244	367439	491030	481962	432302	505890	472042	506352	529231	480868
2635	1-arachidonoyl-GPC* (20:4)*	Lipid	Lysophospholipid	34061	LC/MS Neg	100001551	6074	618.341	24779476		C05208	HMDB0010395	62164	277400	427553	402309	2008615	997691	1437800	718098	751228	625942	432674		304233	548711	275927	292054	228681	92585		125845	152450	310022	150244	350289	167119	1070087	123745	858450	850317	829811	124532	187426	425916		119331	134516	161956
2686	1-arachidonoyl-GPE (20:4n6)*	Lipid	Lysophospholipid	35186	LC/MS Neg	100001571	5874	500.278	42607465			HMDB0011517	19292430	19602548	19221136	25307404	57553636	34559524	46299144	39102404	25057132	19287786	16911584	5276804	15860038	24766762	15231046	16145918	22500494	6256313	20155952	17270868	9688048	18747204	12495000	29285772	8605822	47904848	12573543	36354648	30802790	34019004	14257945	23142188	17651184	9209501	6556218	12489699	7904910
2731	1-arachidonoyl-GPI* (20:4)*	Lipid	Lysophospholipid	34214	LC/MS Neg	100001654	5482	619.289	121596217			HMDB0061690	283848	382996	302761	383717	1245238	858634	1314537	1186314	1422310	1127967	844101	204597	820834	1258821	674053	661069	1627514	288895	1363406	927559	692180	1777340	720998	2047102		63795				43200
2862	1-arachidonylglycerol (20:4)	Lipid	Monoacylglycerol	34397	LC/MS Neg	100001433	6250	303.233	16019980;5282281	35474-99-8	C13857	HMDB11578			482589	423107	255292		482094	1070492	303787	202799			217454	594330	211907	308019	377908		519432	358781		320067		611804		237425		79946	216261	428216	82563	211112	324707			83438
74	1-carboxyethylhistidine	Amino Acid	Histidine Metabolism	64567	LC/MS Pos Early	100022036	2052	228.098	53990435				33440	30482	47799	43929	37787	42706	50526	96131	49556	77087	95521	72497	38278	49480	86266	57796	53759	51891	79836	69113	72381	62583	94675	89200	30660		27736	18223	36726	49710	35526	35438	63147	61906	46966	43522	47998
391	1-carboxyethylisoleucine	Amino Acid	Leucine, Isoleucine and Valine Metabolism	62558	LC/MS Neg	100020427	2628	202.108					158448	124319	195099	169003	220348	251549	251699	265804	337274	318944	376250	299287	437322	493796	453097	456291	603021	625340	561721	584223	703639	834887	799825	702112	235151	214855	203281	250397	198826	238671	196907	207888	275987	210294	266241	225559	259211
340	1-carboxyethylleucine	Amino Acid	Leucine, Isoleucine and Valine Metabolism	62559	LC/MS Neg	100020425	2663	202.108					284550	251450	258776	272863	425024	452530	416843	472320	532106	579888	610939	589535	758278	786320	788700	851774	1102301	958841	1095404	1066692	1205363	1339592	1525688	1595696	344308	330669	324978	313912	281132	370473	367959	359927	398358	422728	382498	436551	394069
146	1-carboxyethylphenylalanine	Amino Acid	Phenylalanine Metabolism	62566	LC/MS Neg	100020419	2844	236.093	59100900				130138	101921	110734	132059	202941	198228	202803	197621	280448	221489	262710	279228	325290	355747	343233	352683	503396	469878	482963	490284	572464	662082	724165	700003	169490	155562	166811	165701	141237	154391	156262	142070	197836	151434	170001	184563	181558
164	1-carboxyethyltyrosine	Amino Acid	Tyrosine Metabolism	62564	LC/MS Neg	100020421	1846	252.088					42427	43338	46585	42274	53149	64042	60820	68788	107741	96990	90327	88960	124277	136895	134478	130712	193388	177780	183531	206011	257088	265118	279094	284099	70804	56258	67204	50285	42098	47085	44065	39097	65792	58447	60418	73745	71277
420	1-carboxyethylvaline	Amino Acid	Leucine, Isoleucine and Valine Metabolism	62562	LC/MS Neg	100020423	2008	188.093					207836	192791	177424	159290	263654	359270	300912	341322	384410	397096	400510	378659	507499	598241	537977	532195	910325	779002	779233	797930	929311	1103151	1107818	1122930	275916	260590	296554	216423	150263	243888	256190	244211	284672	232052	247279	366447	278528
2866	1-docosahexaenoylglycerol (22:6)	Lipid	Monoacylglycerol	35153	LC/MS Neg	100001481	6150	309.222	53480995			HMDB0011587	66298	45428	73340	77193		46808	113899	174000	70873				90857	130541	42677	111325	179289		142559	138742		108514		155549		63786				92373		58130
2365	1-linoleoyl-2-arachidonoyl-GPC (18:2/20:4n6)*	Lipid	Phosphatidylcholine (PC)	52710	LC/MS Pos Late	100009131	2000	806.569	24778979		C05208	HMDB0008147	6155649	5071446	5191869	5269348	5.29797e+06	5224213	5125502	5.45189e+06	3816508	4307118	4412159	4209115	3786657	3.86131e+06	4169342	4323045	3752350	3567679	4067175	4485173	4136857	4154849	4214595	4552701	7315914	5887086	6.89209e+06	6455774	4213128	5358261	5507545	5379503	4865635	4456999	4265385	4428237	3912941
2454	1-linoleoyl-2-arachidonoyl-GPE (18:2/20:4)*	Lipid	Phosphatidylethanolamine (PE)	53189	LC/MS Pos Late	100009222	2080	764.523	348279332			HMDB0009102	10713087	9338859	9032128	8396623	9974312	8974685	9824828	10126185	9772424	9538103	10005813	8839852	10700781	10245014	10026771	10406249	10651745	9834597	10132793	10428148	9252991	9607320	8820669	8925301	10121324	9166789	10318629	10004646	7872366	9927622	9534450	9115310	10090969	9596080	10573833	9184873	9163476
2360	1-linoleoyl-2-linolenoyl-GPC (18:2/18:3)*	Lipid	Phosphatidylcholine (PC)	53176	LC/MS Pos Late	100009343	1939	780.554	52922731			HMDB0008141	540031	496049	439332	489594	438995	421229	378361	445186	379372	353996	463237	398669	276357	333420		335561	344464	329351	387097	401192	444044	363617	396532	439862	670250	615391	669794	459898	332707	402581	487048	528280	383856	352130	379215	421575	311922
2616	1-linoleoyl-GPC (18:2)	Lipid	Lysophospholipid	34419	LC/MS Pos Late	100001395	1465	520.34	11988421		C04100	HMDB0010386	755559	991833	1003233	996081	931006	875048	976288	1176483	727973	949134	879346	894142	377783	541957	367273	660129		376756	325959	269384	440568	356072	400655	450009	1417860	1141575	1267898	1.1715e+06	962855	1375220	1156733	995161	1251939	1168178	1818810	1251608	1071867
2673	1-linoleoyl-GPE (18:2)*	Lipid	Lysophospholipid	36600	LC/MS Pos Late	100001570	1482	478.293	52925130			HMDB0011507	302777	305990	329046	315599	313313	297095	359387	374090	277185	324639	336180	303576	175402	246111	227946	282576	183072		197978	173681	206838	171162	168066	205542	399783	330438	324960	258993	287868	375752	358171	294708	287472	321694	313237	357648	292136
2715	1-linoleoyl-GPG (18:2)*	Lipid	Lysophospholipid	54885	LC/MS Neg	100009227	5516	507.273								29518	38574		35262		40928				72545	169472	37946	54164	643162	57545	504176	307339	126041	383484	147487	464473
2725	1-linoleoyl-GPI* (18:2)*	Lipid	Lysophospholipid	36594	LC/MS Neg	100001778	5494	595.289	11124828				64833	95481	71105	98457	497968	206200	365170	355606	470691	326946	229176		313736	476692	199709	260079	899698	128438	677226	491988	373450	845576	345186	1155966
2705	1-linoleoyl-GPS (18:2)*	Lipid	Lysophospholipid	43676	LC/MS Neg	100004606	5500	520.268					51625	76926	90673	99054	358338	119182	248676	192294	213960	160261	155104		214972	383175	181585	163088	311799	43846	297457	174867	71701	160935	60973	223422		141199		116457	116327	172467		90589
2856	1-linoleoylglycerol (18:2)	Lipid	Monoacylglycerol	27447	LC/MS Neg	100001040	6477	279.233	5283469	2277-28-3		HMDB0011568	318645	219076	790250	329357	671767	409458	2527753	950407	1439119	866458	684113		1198966	1789844	1074568	975671	846445	554471	1230284	529460	267498	1180086	194375	359761		597766	236108	460832	767736	1378571	166911	293656	542010		243495		246583
92	1-methyl-5-imidazoleacetate	Amino Acid	Histidine Metabolism	62946	LC/MS Pos Early	100002910	1989	141.066	6451814	4200-48-0		HMDB04988	648550	550989	873359	696529		30249					42071					80832			45398		32985		118110	33402	1518979	1160832	1160496	1201230		48134		34911				54146	71316
93	1-methyl-5-imidazolelactate	Amino Acid	Histidine Metabolism	64596	LC/MS Pos Early	100021478	1995	171.076		2022510-60-5			3597061	3126536	4220102	3925081	1.63658e+06	2069969	2215810	2674183	1011394	908442	1128147	1.15811e+06	558632	536886	628283	597078	340366	302815	303076	381210	186420	190176	208163	230497	6126867	5139728	5003724	5297400	2784195	3242766	2739469	2606857	1646145	1529596	1490280	1486196	836861
71	1-methylhistidine	Amino Acid	Histidine Metabolism	30460	LC/MS Pos Early	100001051	2755	170.092	92105	332-80-9	C01152	HMDB0000001	2746402	2115082	4539303	2244994	587678	506380	884020	627733	255227	149624	316867		92673	72726	73869	68517									5232455	4420022	3813036	4.5841e+06	1075994	1584459	770071	863651	328574	221543	364032	157249	138448
4316	1-methylnicotinamide	Cofactors and Vitamins	Nicotinate and Nicotinamide Metabolism	27665	LC/MS Pos Early	55	1940	137.071	457	1005-24-9	C02918	HMDB0000699	473259	397315	544499	477085	397249	391083	453007	442344	304449	304757	349696	400964	350668	287056	316199	321723	253973	269168	230496	312438	206359	250786	271755	287141	629620	459060	502902	524683	380632	382918	327093	379649	395512	342440	355625	329362	336434
2266	1-myristoyl-2-arachidonoyl-GPC (14:0/20:4)*	Lipid	Phosphatidylcholine (PC)	53195	LC/MS Pos Late	100009139	1950	754.538	24778634			HMDB0007883	698847	506071	629201	644193	595640	636460	568164	653470	530061	564203	571709	503134	481859	545408	495947	485522	564831	500129	433474	473256	571602	476300	476233	517672	932139	672378	944063	813711	577710	623620	604802	701678	477274	528475	486043	590069	507124
2262	1-myristoyl-2-palmitoyl-GPC (14:0/16:0)	Lipid	Phosphatidylcholine (PC)	19258	LC/MS Pos Late	100000672	2250	706.538	129657	69525-80-0		HMDB0007869	2350381	2255552	2742082	2254822	2813450	2.79457e+06	2.71118e+06	2454683	2580278	2286759	2947982	2356892	2707678	2870345	2721486	2.8929e+06	2647907	2603493	2681940	2384043	2602390	2761692	2683373	2747019	2492130	2481266	2529110	2813174	2299936	2917104	2538739	2209937	2724434	2309971	2.5179e+06	2161180	2652945
2447	1-oleoyl-2-arachidonoyl-GPE (18:1/20:4)*	Lipid	Phosphatidylethanolamine (PE)	55041	LC/MS Pos Late	100009219	2200	766.538	348281223			HMDB0009069	47026124	40864588	45575564	42580992	50593192	41856708	45144024	49707632	50370280	48204088	49380120	49480440	54128168	50852868	48821480	55312428	48969716	47058828	45436968	52789228	43696892	43057004	48819276	42723396	46463184	44547412	48512572	46099332	36664428	47506312	46593204	45665720	48699016	42243696	46846776	43345952	48700104
2358	1-oleoyl-2-docosahexaenoyl-GPC (18:1/22:6)*	Lipid	Phosphatidylcholine (PC)	52697	LC/MS Pos Late	100009130	2100	832.585	24778955			HMDB0008123	2708730	2191455	2594632	2760970	2837881	2389831	2244034	2868166	2012356	2204445	1895140	2529804	2492225	2054427	2131352	1965620	2348057	2011057	2.09139e+06	2170618	2379399	2151618	2267404	2118923	2452424	2610122	2631311	2139568	1866162	2402636	1975530	2202623	2177402	2166005	2328660	2509024	2124403
2451	1-oleoyl-2-docosahexaenoyl-GPE (18:1/22:6)*	Lipid	Phosphatidylethanolamine (PE)	53209	LC/MS Pos Late	100009220	2119	790.538	52922113			HMDB0009078	5844591	5573210	6.157e+06	5414078	5672811	5704700	6.08652e+06	5376414	6047484	6789665	6526168	5107176	6439057	6748591	6.79234e+06	6501233	6.64811e+06	6.81047e+06	6272161	5752955	4589846	6.6918e+06	5523828	5935921	5813674	5315445	6213065	6.50061e+06	4820806	6602716	5623692	5603825	6884336	4973360	6410953	5374281	6075833
2348	1-oleoyl-2-linoleoyl-GPC (18:1/18:2)*	Lipid	Phosphatidylcholine (PC)	52453	LC/MS Pos Late	100008981	2250	784.585	24778939			HMDB0008105	21323054	18470364	23647620	20643096	16038694	17192786	25832528	19378238	22331718	25243944	22484716	17278942	23605590	22654164	25455362	20251450	23857766	21982136	22881614	24811206	24085962	14952378	18243226	21305094	20619176	24382966	21810838	23244698	22049088	25839612	19776676	25510278	26841676	20599944	25218288	21440166	21539632
2444	1-oleoyl-2-linoleoyl-GPE (18:1/18:2)*	Lipid	Phosphatidylethanolamine (PE)	52687	LC/MS Pos Late	100009078	2270	742.538	9546753			HMDB0005349	28493026	23151000	24732174	24193548	27704030	26956738	21990302	25161124	20561308	26950364	28449014	25412080	23335152	29697638	29087482	27007790	29860744	28483432	28110492	27212080	28401556	28508784	25991176	26530378	26043644	26265360	27011630	28267708	22428484	21124408	25789126	24518890	20483984	25018140	27959332	26313956	26914682
2613	1-oleoyl-GPC (18:1)	Lipid	Lysophospholipid	48258	LC/MS Pos Late	100001272	1540	522.355	16081932	19420-56-5	C03916	HMDB0002815	3232287	3078891	3460888	3201507	3252583	3282251	3199285	3482346	2764722	2857641	3203819	2569990	1049267	1788887	1763573	1922945					637619	583681	444980	637231	4772922	4458556	4592909	4124584	3224426	4589911	3.82871e+06	3780793	4.10315e+06	4289575	3.9944e+06	4274359	4388695
2671	1-oleoyl-GPE (18:1)	Lipid	Lysophospholipid	35628	LC/MS Pos Late	100001569	1554	480.308	9547071	89576-29-4		HMDB0011506		1206361	1273857	1137446		1.40482e+06	1563086	1.64486e+06		1.42484e+06	1451815	1371237									909646	890121	864290	917715	1446765	1209356	1321240	1075845	919754	1562688	1334946	1229894	1359285	1262102	1211812	1242489	1301377
2713	1-oleoyl-GPG (18:1)*	Lipid	Lysophospholipid	45968	LC/MS Neg	100005716	5610	509.288					538191	374422	350231	502015	569758	367101	480668	406889	435144	291221			1183433	1642990	786118	986726	7791228	1.62893e+06	6112556	5.87778e+06	1787038	4542903	1868838	4624712
2723	1-oleoyl-GPI (18:1)	Lipid	Lysophospholipid	36602	LC/MS Neg	100001777	5599	597.304	86289645			HMDB0061693	543391	806000	619725	1178753	3373238	1396865	2756118	2400621	2491407	2205909	1357596	360791	1.61733e+06	3221690	1391469	1563997	4451078	986303	4000843	3.0599e+06	2856882	6633236	3254843	8653625
2703	1-oleoyl-GPS (18:1)	Lipid	Lysophospholipid	19260	LC/MS Neg	100000630	5607	522.284	85036846	326589-90-6		HMDB0061694	523051	495241	589586	904232	3344354	1512067	2722503	2.01395e+06	1825352	1266298	1049917	126239	1507450	2576280	1393080	1347890	1.98817e+06	555140	1712257	1370938	711537	2.00891e+06	778503	2518082	135432	1156508	284475	986078	787111	1.0456e+06	324560	612230	445133	128143	88210	212452	151207
2310	1-palmitoleoyl-2-linolenoyl-GPC (16:1/18:3)*	Lipid	Phosphatidylcholine (PC)	53180	LC/MS Pos Late	100009345	1900	754.538	52922452			HMDB0008008	114185	115394	104506	101903	117944	118722	75757	116695	108055	127525	115219	111776	132320	118647	125679	136933	150166	105932	148707	149653	132889	176825	205435	197085	96335	54518	94241	54979	80538	105075	76924	96015	103567	55358		102341	77673
2602	1-palmitoleoyl-GPC* (16:1)*	Lipid	Lysophospholipid	33230	LC/MS Pos Late	100001511	1450	494.324	24779461			HMDB0010383	71762	92271	81924	75775	68510	50455	52729	58394	38330	61628	62340	60575													123473	126288	132016	100775	82668	117164	95054	115207	113268	116224	102932	100962	103794
2288	1-palmitoyl-2-alpha-linolenoyl-GPC (16:0/18:3n3)*	Lipid	Phosphatidylcholine (PC)	52684	LC/MS Pos Late	100009076	2080	756.554	24778702			HMDB0007975	12302942	10947447	8928887	11034205	13300332	13337754	13270626	13744996	12670963	13309544	13454749	13417041	14028914	13514844	13079080	13380740	15382580	15061786	16198679	16933236	16241549	14691719	15909671	15401411	13247789	12475062	12498477	11502410	9844140	12287856	10967611	11547373	12585130	12779353	11894513	12450985	12943854
2247	1-palmitoyl-2-arachidonoyl-GPA (16:0/20:4)*	Lipid	Phosphatidic acid (PA)	52681	LC/MS Pos Late	100009071	2680	714.507	9547168				2483508	2350025	2437897	2224460	2423664	3.09743e+06	2878924	3152363	3.10722e+06	3231840	3687695	2981580	3513333	3388321	3.58093e+06	3.5811e+06	3.7404e+06	3871858	4004944	3876938	3.33592e+06	3094531	3035290	3134714	2495919	2434403	2552340	2506380	2472777	3048631	2884004	2624536	3106705	3013770	2895949	2910245	3.21313e+06
2297	1-palmitoyl-2-arachidonoyl-GPC (16:0/20:4n6)	Lipid	Phosphatidylcholine (PC)	52462	LC/MS Pos Late	100008914	2200	782.569	10747814	35418-58-7	C05208	HMDB0007982	135200128	124922840	127619408	121600648	140529744	132917576	138509760	140005424	135856320	132717120	138646656	124923512	122821160	129739688	122609952	125023976	115378376	119401136	114669856	122896096	109136712	112605808	109469240	111967440	142374352	138758928	142815488	144734848	113777512	130926720	139186256	140023168	133548720	132442952	135945776	129052856	128425392
2416	1-palmitoyl-2-arachidonoyl-GPE (16:0/20:4)*	Lipid	Phosphatidylethanolamine (PE)	52464	LC/MS Pos Late	100008990	2250	740.523	9546800		C05210	HMDB0005323	52412888	44306216	51286184	48673192	53580396	45922712	52063704	53831324	53737428	57140644	57658236	51616336	56624788	55640660	56184044	60588564	56849932	54500572	53031472	54160580	50435296	51622400	48971632	49427420	51607468	51010992	53170948	52772332	42890156	49750484	52446628	50794144	55327152	47984024	53379660	49288600	55746924
2539	1-palmitoyl-2-arachidonoyl-GPI (16:0/20:4)*	Lipid	Phosphatidylinositol (PI)	52467	LC/MS Pos Late	100008993	2567	876.56				HMDB0009789	259370	347943	354241	204240	267057	301634	285851	387929	378835	402780	376888	374045	419738	475334	414469	388755	242286	377734	316146	448563	463793	396674	369772	356532	207348	215737	262973	265229	289506	376625	225701	197646	484752	366385	359475	439243	352462
2303	1-palmitoyl-2-docosahexaenoyl-GPC (16:0/22:6)	Lipid	Phosphatidylcholine (PC)	52610	LC/MS Pos Late	100008915	2055	806.569	6441886	59403-54-2		HMDB0007991	56554576	53334824	53553408	52886988	58057800	58105392	56671956	58902628	50471356	53076668	50160000	53370736	52114824	50688940	50204760	49512504	51421612	48907148	52844032	52413296	46370272	43290804	42987152	40756084	63775412	62984104	64283120	53062156	45796592	58932384	49841216	56416836	57924480	58580936	56154744	55638936	58367012
2418	1-palmitoyl-2-docosahexaenoyl-GPE (16:0/22:6)*	Lipid	Phosphatidylethanolamine (PE)	52465	LC/MS Pos Late	100008991	2160	764.523	9546799			HMDB0008946	12804863	12150429	14029214	11678122	13219696	12593624	13915580	11894550	14244044	13615185	14824447	12741004	15635749	15377913	14792034	14858350	14902849	14434757	13773110	13730114	13664782	14298929	13122339	12721033	13345041	12449964	13962457	14713398	11554640	15149779	12661142	12159707	14678795	11466481	14409129	12027743	14072521
2245	1-palmitoyl-2-linoleoyl-GPA (16:0/18:2)*	Lipid	Phosphatidic acid (PA)	52679	LC/MS Pos Late	100009070	2820	690.507	9547167			HMDB0007860	6130702	5534702	5520568	5415723	5143895	7011070	6860423	7261542	7.8361e+06	6699740	8581363	7.84663e+06	8369787	7950361	7.39197e+06	7.62492e+06	9102157	9151669	9573278	8786795	7935935	7175156	7755554	7885423	6187713	5818446	6446254	5650072	5745782	6441348	6818893	6212288	7096954	7.52168e+06	6845672	7286224	7.42868e+06
2286	1-palmitoyl-2-linoleoyl-GPC (16:0/18:2)	Lipid	Phosphatidylcholine (PC)	42446	LC/MS Pos Late	1537	2160	758.569	5287971	40811-94-7		HMDB0007973	276794592	271371616	286427968	245361472	274037568	288133568	299570080	271936096	272345280	294805504	293834592	271691264	283162752	276649472	280461952	281917952	276872000	270733856	276974880	273964416	267750720	260165648	253019280	253863184	291398752	284953120	298561472	289339392	256548912	304802720	277196096	273316768	305180320	271990784	296036032	280188800	274627168
2410	1-palmitoyl-2-linoleoyl-GPE (16:0/18:2)	Lipid	Phosphatidylethanolamine (PE)	42449	LC/MS Pos Late	100001870	2350	716.523	9546747			HMDB0005322	25578792	20225566	22110808	20823320	24922344	25230324	24493722	22397902	23649082	23885010	25471726	22982684	28175080	28508276	27021834	25530794	28218390	27104754	26695624	25500650	26847066	26514220	24910064	24910174	22216372	22247788	23365398	24223880	19470792	23015592	22211160	22168368	22000804	21847072	23695532	23471718	23616496
2244	1-palmitoyl-2-oleoyl-GPA (16:0/18:1)	Lipid	Phosphatidic acid (PA)	19262	LC/MS Pos Late	1535	3293	692.523	5283523	169437-35-8	C13889	HMDB0007859	5295915	4580904	4.05101e+06	4616810	4118581	6.47187e+06	5963933	6140278	6167656	6275295	7.2708e+06	6.23283e+06	7128113	6697684	6502281	6750966	7546870	7.35956e+06	8382302	7.35334e+06	6099397	5925168	6.19435e+06	7196898	5057143	4010877	5102454	3986471	4351486	5716516	5539930	4449837	6165191	6300201	5624138	6084586	6145174
2283	1-palmitoyl-2-oleoyl-GPC (16:0/18:1)	Lipid	Phosphatidylcholine (PC)	52461	LC/MS Pos Late	1539	2450	760.585	6436017	26853-31-6;26853-31-6	C13875	HMDB0007972	269487360	231000960	248946304	236815568	266931488	269363584	266023216	255021376	295844672	276593216	284537536	270056288	286371584	288628512	275040608	275175296	288409856	305784032	287754976	287791488	312562176	330001024	284157184	303076160	254703424	244314656	239405280	269420896	230348752	249322992	247514768	233975200	250781936	234740832	258165616	242136096	253085296
2408	1-palmitoyl-2-oleoyl-GPE (16:0/18:1)	Lipid	Phosphatidylethanolamine (PE)	19263	LC/MS Pos Late	1526	2600	718.538	5283496	26662-94-2		HMDB0005320	83839800	75056472	77689032	68891112	86931608	81764040	83285312	83994968	88302504	89116808	90995408	78425424	88733216	87776912	85835800	92311112	93790856	85608000	88482032	85612792	91801936	91670432	88131136	85612552	74471432	72081992	78001496	84112792	67128856	76079104	76900128	78507640	76646384	73466248	81629344	74688240	77999744
2519	1-palmitoyl-2-oleoyl-GPG (16:0/18:1)	Lipid	Phosphatidylglycerol (PG)	52448	LC/MS Pos Late	100000641	3206	766.559	70789105				409858	348614	271637	350616	290347	281942	294111	273670	339429	285224	321556	351257	422891	397282	421802	433650	958780	976507	1106729	1100814	1.88545e+06	2059720	2180334	2171153
2534	1-palmitoyl-2-oleoyl-GPI (16:0/18:1)*	Lipid	Phosphatidylinositol (PI)	52669	LC/MS Polar	100009066	893	835.534	71296232			HMDB0009783	1979860	1830006	1934411	1819253	1887904	2.01858e+06	1.93734e+06	2.02344e+06	1906870	1.98854e+06	1.99861e+06	1.95899e+06	2227442	2128957	2006909	2004297	2139260	2171414	1.98728e+06	2.07731e+06	1863171	1832468	2037958	1.90097e+06	2066245	2046683	2169717	1.93465e+06	1764310	2.04703e+06	2036960	1835011	1.98622e+06	1.94726e+06	1878800	1854386	1791971
2499	1-palmitoyl-2-oleoyl-GPS (16:0/18:1)	Lipid	Phosphatidylserine (PS)	19261	LC/MS Pos Late	1531	2660	762.528	5283499	40290-44-6	C13880	HMDB0012357	6840512	6238451	5350194	5856101	6859638	7058988	6943504	6715413	7631907	7.97951e+06	8215010	7.01264e+06	8.0558e+06	8527182	8057576	8375908	8759756	8767934	8818000	8.2726e+06	7.84373e+06	7561808	6.77068e+06	7471850	6.82002e+06	6397759	6391516	6931235	5735193	7.38697e+06	6231425	6298957	6424237	6.43517e+06	6.53337e+06	5724451	6.57451e+06
2279	1-palmitoyl-2-palmitoleoyl-GPC (16:0/16:1)*	Lipid	Phosphatidylcholine (PC)	52470	LC/MS Pos Late	100008984	2200	732.554	6443788			HMDB0007969	6114979	6212302	6.83286e+06	5913818	6.83436e+06	6.99338e+06	6770518	6341935	6617935	6564290	7537737	6459833	7237444	7263436	7201273	7.10629e+06	8233671	7768939	8167494	7.64158e+06	9091841	10061871	10149653	9542045	6217654	5780939	6369878	6330031	5494697	6902682	6303772	5596630	6391292	5580194	5977769	5719763	6354066
2281	1-palmitoyl-2-stearoyl-GPC (16:0/18:0)	Lipid	Phosphatidylcholine (PC)	52616	LC/MS Pos Late	100008921	2750	762.601	24778686	59403-51-9	C03889	HMDB0007970	49674632	44070928	42732652	41218824	49869700	48067896	43514224	46370644	46756820	49084136	50318220	46940860	50833560	50855808	49885172	52418552	52902412	50167564	49508008	50689464	45964520	43895192	43326932	44239692	48449344	45643456	47879324	46144560	38948352	46716208	45889704	48754640	45342384	47072004	47781512	46132228	45871432
2407	1-palmitoyl-2-stearoyl-GPE (16:0/18:0)*	Lipid	Phosphatidylethanolamine (PE)	57388	LC/MS Pos Late	100009205	2850	720.554	5326793			HMDB08925	1353476	1160399	1307012	1120619	1297095	1365378	1374095	1341451	1463335	1391174	1594234	1229851	1604872	1.7039e+06	1575685	1736212	1637654	1614602	1642963	1616174	1618945	1444245	1472912	1377512	1224389	1150848	1198574	1323212	993352	1335908	1191929	1292996	1389693	1173956	1396926	1177602	1243633
2600	1-palmitoyl-GPC (16:0)	Lipid	Lysophospholipid	33955	LC/MS Pos Late	100001263	1525	496.34	86554	17364-16-8	C04102	HMDB0010382	11972060	10960574	12072812	10681175	10483725	11149113	10822448	11302880	9766874	9791888	10225004	8850161	5165396	5804178	5301563	6506548	1497171	1524049	1390876	1540099	1160686	1166255	1030362	1176175	16916132	16779304	16277929	14797109	11941248	16128080	14094268	13979248	15553785	15670052	14983745	14701621	14349699
2662	1-palmitoyl-GPE (16:0)	Lipid	Lysophospholipid	35631	LC/MS Pos Late	100001567	1544	454.293	9547069	53862-35-4		HMDB0011503	803771	891511	995172	775177	919606	946327	1.03627e+06	953147	894720	1021269	1269333	962740	909093	940229	942693	961735	815496	846331	840966	835259	745159	910485	710336	819064	950577	850462	907447	799666	676898	1125919	801481	920345	1020918	937504	809810	883505	907610
2708	1-palmitoyl-GPG (16:0)*	Lipid	Lysophospholipid	45970	LC/MS Neg	100005717	5570	483.273	3300276				311938	296571	255636	376182	463532	276971	407396	377014	426637	314830	187333	82116	1.02477e+06	1576118	737807	872145	7957266	1650703	6287010	5548030	1640225	4792074	2166291	5795980							30675	33345
2717	1-palmitoyl-GPI* (16:0)	Lipid	Lysophospholipid	35305	LC/MS Neg	100001655	5564	571.289	71296207			HMDB0061695	104066	148930	128786	174896	543303	259791	425014	335259	253452	185981	132338		237758	324880	160189	182533	577208	119387	540687	391731	332731	871157	376006	1138233		171596	41464	136947	134106	163070		85455	71685			38874
2701	1-palmitoyl-GPS (16:0)*	Lipid	Lysophospholipid	46130	LC/MS Neg	100005805	5572	496.268	9547100				137748	214909	224652	278683	731256	418489	601572	377334	348199	228588	190765		212294	308005	177253	192787	281049	69970	269932	201909	168470	448262	200860	424711	52538	504105	97489	406610	376020	454816	126498	210927	209285	59569		117698	79945
96	1-ribosyl-imidazoleacetate*	Amino Acid	Histidine Metabolism	61868	LC/MS Pos Early	100001668	2006	259.092	440569	29605-99-0	C05131	HMDB0002331	89770	63841	88525	83703	35716	45142	50849	61334	18359	16074	25977	35939	32208	24813	32031	32253	30695	20746	23776	30774	30057	22673	24685	21839	131458	108055	109596	122916	55429	58671	58646	48722		23096	31108	33322	29787
2333	1-stearoyl-2-arachidonoyl-GPC (18:0/20:4)	Lipid	Phosphatidylcholine (PC)	42450	LC/MS Pos Late	100001869	2400	810.601	16219824	35418-59-8		HMDB0008048	86034152	74731600	73549072	75288248	88389360	86525376	86818040	85906848	82019968	80058560	90054712	79115528	87166592	88110440	85601416	82389776	86262080	80909232	86243544	82426304	76778992	76008184	74598944	74122216	84652112	87801944	87861952	86290424	71680528	84677080	85503152	81642448	81566576	81631504	86291816	88928680	85680672
2438	1-stearoyl-2-arachidonoyl-GPE (18:0/20:4)	Lipid	Phosphatidylethanolamine (PE)	52447	LC/MS Pos Late	100008977	2475	768.554	5289133		C05210	HMDB0009003	51361664	42717376	44963896	45035120	52113576	49979300	48161708	45594244	50615000	42735164	50560696	49173616	50709628	53367964	50946200	49214624	52278420	51819708	49795384	54803680	49703304	49782168	46787760	45667044	50412172	46836152	50148928	47302392	40300088	46157604	46966416	45472560	52182412	42369792	49252100	47046100	47696132
2556	1-stearoyl-2-arachidonoyl-GPI (18:0/20:4)	Lipid	Phosphatidylinositol (PI)	52449	LC/MS Pos Late	100000616	3000	904.591		383907-33-3		HMDB0009815	3356474	2792195	3461906	2874589	2508975	3366600	3503891	3437250	3584073	3876147	4.00301e+06	3.61023e+06	3915930	4092146	3.59901e+06	3969598	3303951	3817855	3218861	3252964	3.78208e+06	3395473	2997502	3525790	2712563	2644061	2568529	3656220	2703468	3580271	2616058	2812496	3837530	3505700	3561363	3575218	3648203
2508	1-stearoyl-2-arachidonoyl-GPS (18:0/20:4)	Lipid	Phosphatidylserine (PS)	52235	LC/MS Pos Late	100001872	2565	812.544	24779545			HMDB0012383	123381936	108334928	101078472	99296936	124029952	120480672	104117168	107710064	109726920	118787312	117617096	109082480	114696848	117272424	111371712	116709432	124357368	115635744	115993480	119815024	107805648	98479800	100015688	106563712	121472496	114169216	119470520	113945512	102027384	112304336	117051048	115817152	110465296	111897864	114063920	114048048	112133384
2339	1-stearoyl-2-docosahexaenoyl-GPC (18:0/22:6)	Lipid	Phosphatidylcholine (PC)	52611	LC/MS Pos Late	100008916	2300	834.601	24778876	59403-52-0		HMDB0008057	13929004	12501662	12237183	12331347	13733573	14554858	13210465	12371366	12298653	13284693	15535576	12816784	13134931	13669728	13798319	13779649	14536503	13433860	13831953	14185120	11999059	11262637	11733856	12162234	13738513	13677771	14435776	13035704	10054894	12949929	13475315	13091081	13825429	12344039	13254569	12757532	12953027
2442	1-stearoyl-2-docosahexaenoyl-GPE (18:0/22:6)*	Lipid	Phosphatidylethanolamine (PE)	52466	LC/MS Pos Late	100008992	2375	792.554	9546798			HMDB0009012	4759879	4256342	4345771	4245620	4603267	4586886	4310923	4253346	5208573	4550619	4621394	4856319	4871029	4961975	4765016	4874988	4820178	4982830	4626540	4573130	4694847	4742523	4108404	4605938	4564618	4444463	4252568	5224749	4107614	4487441	4437510	4388335	4428826	4202193	4.81015e+06	4245319	4306095
2325	1-stearoyl-2-linoleoyl-GPC (18:0/18:2)*	Lipid	Phosphatidylcholine (PC)	52452	LC/MS Pos Late	100008980	2450	786.601	6441487			HMDB0008039	193711232	174829952	183625296	176715680	197636720	192852752	194761728	193528464	204615168	201501952	205797088	191849648	202271904	207613344	196359328	205604432	199547088	214554944	190802976	194561536	190783872	206773104	178955616	190587744	195652416	188221296	190406800	207456528	170880704	198832480	191809696	187133440	193726032	177979568	199878752	187506976	203653840
2543	1-stearoyl-2-linoleoyl-GPI (18:0/18:2)	Lipid	Phosphatidylinositol (PI)	52468	LC/MS Pos Late	100008994	3185	880.591				HMDB0009809	687249	575764	481439	554257	545605	594780	650687	620775	715791	606209	709789	613031	699030	653719	607116	825567	660493	910532	826007	1045005	1041334	1184737	1344333	1307979	365529	397423	433964	364504	313958	463424	290134	370267	426897	481539	431399	558544	524831
2506	1-stearoyl-2-linoleoyl-GPS (18:0/18:2)	Lipid	Phosphatidylserine (PS)	53009	LC/MS Pos Late	100000642	2689	788.544	9547091	322647-11-0			24513110	20671552	21431832	20575620	24430796	24020084	23006552	24691248	24645172	25479962	27633460	23416814	26998824	27832282	28105036	26697536	28479286	27630292	28082484	26839972	26062922	23767352	23490924	26014146	22281176	22352828	22505244	23672144	19379028	25194922	22046492	21657328	24052650	22558248	24061220	20680320	23310364
2322	1-stearoyl-2-oleoyl-GPC (18:0/18:1)	Lipid	Phosphatidylcholine (PC)	52438	LC/MS Pos Late	100008904	2644	788.616	24778825	56421-10-4		HMDB0008038	139421472	127639616	123763128	120848840	142728768	144139264	126012592	134465088	140537040	145843152	152319872	138653408	156092160	155124848	152954240	158566656	181729936	176332256	171973728	178605248	184036704	174647984	173215424	175964144	123608160	121749216	122854264	121816288	101592192	116603720	120532312	123610704	119726272	118745152	124959304	120378696	122334816
2425	1-stearoyl-2-oleoyl-GPE (18:0/18:1)	Lipid	Phosphatidylethanolamine (PE)	42448	LC/MS Pos Late	100001856	2950	746.569	9546742			HMDB0008993	36912420	31215914	32567436	29829926	36178920	37072644	34384096	35792552	37033808	38026532	38918352	34373112	38362128	40157484	39632992	42075280	48162048	46601312	46860968	46829460	49566232	44812996	47880072	48702676	34071396	31698668	33881512	32310788	25034912	33018392	30612962	32883104	32250532	29782852	32505240	31487068	30035720
2527	1-stearoyl-2-oleoyl-GPG (18:0/18:1)	Lipid	Phosphatidylglycerol (PG)	52623	LC/MS Polar	100001866	717	775.549	24779551	322647-48-3		HMDB0010604	2470300	2241238	2231683	2061794	2255685	2133875	2312129	2172613	2085282	2195535	2.0742e+06	2101438	2401472	2290921	2326872	2339670	2538198	2607476	2331554	2651326	2744872	2786814	2724773	2747969	2367328	2289516	2341699	2237863	2026191	2246482	2155448	2110479	2128728	1916607	2138926	1964205	1911160
2542	1-stearoyl-2-oleoyl-GPI (18:0/18:1)*	Lipid	Phosphatidylinositol (PI)	52726	LC/MS Pos Late	100009181	3711	882.607					539335	347989	472948	450864	418616	539733	556826	557647	693816	703764	887149	694225	866569	869835	702684	861560	1278862	1.41946e+06	1423656	1300982	2196963	1604771	2099806	2213539							50532			42719	68635		48062
2505	1-stearoyl-2-oleoyl-GPS (18:0/18:1)	Lipid	Phosphatidylserine (PS)	19265	LC/MS Pos Late	100000639	3000	790.559	9547087			HMDB0010163	42049656	37050228	35447264	35630300	40804472	43967136	43533124	42703248	44499608	45736832	48715136	44779128	48835572	47558308	45721024	47186256	53130984	50520348	50826832	51518244	44360236	43760872	42197144	43531024	41989336	37798432	42448612	39813104	32825332	40755392	38495988	40214216	41369468	39838812	41413812	41084732	40342184
2611	1-stearoyl-GPC (18:0)	Lipid	Lysophospholipid	33961	LC/MS Pos Late	100001271	1606	524.371	497300	19420-57-6		HMDB0010384	24949702	18141064	22611818	18619968	20896700	20848496	20991984	23192118	17514476	19456748	22334312	17588128	13652159	14501350	13145038	13915700	3.13608e+06	2759747	3.01532e+06	3.12451e+06	1039595	1023192	1023424	1132919	31450928	26314790	28775228	25345460	21016404	25368422	25511598	23062256	26787270	26375000	26582242	24864370	25058462
2669	1-stearoyl-GPE (18:0)	Lipid	Lysophospholipid	42398	LC/MS Pos Late	100001461	1626	482.324	9547068	69747-55-3		HMDB0011130	587755	492907	514738	516289	620370	637401	560731	595527	573042	611271	657105	544756	536860	538272	529420	557886	568533	551191	574381	552117	532197	517858	503865	498767	608003	591991	627692	572213	476484	612149	539762	548071	622212	581234	574343	568533	560877
2711	1-stearoyl-GPG (18:0)	Lipid	Lysophospholipid	34437	LC/MS Neg	100001462	5816	511.304					936418	340248	283312	462367	656976	319007	628593	595685	497988	358592	183271	220448	1960705	2890963	1340313	1724255	25548048	3230924	27948554	20353306	3.05201e+06	7.80609e+06	3866466	15547447								53900
2721	1-stearoyl-GPI (18:0)	Lipid	Lysophospholipid	19324	LC/MS Neg	100000656	5794	599.32	71581135;42607495	796963-93-4		HMDB0240261	1155637	660202	488162	1089378	3056745	1127400	2111612	1932453	1108134	941680	569250	318662	1183373	2.0191e+06	852657	962002	4248921	610288	4342444	3237601	1065695	3186475	1605884	5955548	172363	1102263	440445	742359	597617	617705	390143	882291	318546	326848	191775	322471	133254
2702	1-stearoyl-GPS (18:0)*	Lipid	Lysophospholipid	45966	LC/MS Pos Late	100004327	1634	526.314	74819135			HMDB0061698	491453	564293	743928	457680	440213	777128	850738	795792	608365	563073	949944	637008	550309	666623	599575	747217	541239	491181	559090	534385	695420	552956	477165	653037	779509	529124	640707	490426	684228	857727	627060	539308	891484	801911	420165	649063	586826
1531	10-heptadecenoate (17:1n7)	Lipid	Long Chain Monounsaturated Fatty Acid	33971	LC/MS Neg	100001278	5555	267.233	5312435	29743-97-3		HMDB0060038	11060650	10844892	8399775	12773066	12385304	8.31384e+06	12963242	14865882	8054138	6363067	4264059	1957872	5367031	9221424	3.92858e+06	6271649	19596624	3001029	15921807	10047528	6496598	15092377	6371627	27863424	1474684	8917912	5630558	9177300	5307145	8526360	5739424	12053587	4414386	2867746	1705841	3898253	2081192
1540	10-nonadecenoate (19:1n9)	Lipid	Long Chain Monounsaturated Fatty Acid	33972	LC/MS Neg	100001277	5780	295.264	5312513	73033-09-7		HMDB0013622	7251721	8.27386e+06	5556440	9406689	6577751	4148325	6.92661e+06	9998180	4573906	3107010	2155472	1706738	3351312	4783339	2554366	3747780	13056806	2402733	12375747	9229290	4010858	9377087	4302128	18769020	1128235	5191917	4002470	5307185	3037876	4627068	3576918	6659243	2600067	2.41657e+06	1189079	3020539	1172231
2014	13-HODE + 9-HODE	Lipid	Fatty Acid, Monohydroxy	37752	LC/MS Neg	100002196	5275	295.228	5312830;1424;5282947;5282944;5282945		C14767,C14762	HMDB0004667,HMDB0004670	326180	428502	266533	293138	360953	105964	93767	196953	227076	302513	431722	248967	244016	126564	278011	308819	163327	306469	263128	397712	286374	356100	102768	226548	381312	89424	294379	127115	86188	339717	48237	199018	338581	270632	243628	293787	143155
4166	2'-deoxyadenosine 5'-diphosphate	Nucleotide	Purine Metabolism, Adenine containing	15116	LC/MS Neg	1228	1050	410.027	188966	72003-83-9	C00206	HMDB0001508	104167	116641	112327	125567	161154	164141	124995	179893	128184	109866	170080	182453	79102	100319	142854	127787	63819	73766	86002	89984	111196		111985	118475	157688	155073	132739	120627	155195	146161	166504	176921	188340	153278	141501	155867	134856
4167	2'-deoxyadenosine 5'-monophosphate	Nucleotide	Purine Metabolism, Adenine containing	46333	LC/MS Neg	100000485	1315	330.061	12599	653-63-4	C00360	HMDB0000905	1448750	952079	1178643	1037012	1226954	1265270	884587	1090526	1347079	1107906	1112355	948402	1674663	1569090	1533885	1469157	2057148	1.90923e+06	1968429	2.0273e+06	1144938	1549735	1582499	1259646	807252	596610	995464	1021422	415097	416546	652055	704148	379126	303444	427419	397320	266225
4262	2'-deoxycytidine	Nucleotide	Pyrimidine Metabolism, Cytidine containing	15949	LC/MS Pos Early	100000125	2193	228.098	13711	951-77-9	C00881	HMDB0000014	79936	60701	88044	66422	57949	55025	61701	48458	69294	50160	97781	51159	153232	122357	161786	120102	382555	430638	513961	551931	824043	785980	892791	936812	47868		33296	34648		29689	30838					19096
4127	2'-deoxyinosine	Nucleotide	Purine Metabolism, (Hypo)Xanthine/Inosine containing	15076	LC/MS Neg	100000135	1688	251.079	135398593	890-38-0	C05512	HMDB0000071	26927				106967	116995	79048	99832	101311	71659	323641	77528	158025	105243	200100	174537	103105	44428	93918	93957		17450		15389	32015	52261		32407	79741	70348	66042	39584	169494	134205	113136	118077	197632
448	2,3-dihydroxy-5-methylthio-4-pentenoate (DMTPA)*	Amino Acid	Methionine, Cysteine, SAM and Taurine Metabolism	62805	LC/MS Neg	100020893	1156	177.023				HMDB0240388	790323	641389	774259	644626	315112	287324	332137	303830	412202	361206	401906	365135	516336	512321	501039	511497	562949	598671	499380	530349	746413	696225	606508	629670	982950	1018904	942410	1079719	241264	312236	229182	221208	305599	253080	371048	298527	314124
1231	2,3-diphosphoglycerate	Carbohydrate	Glycolysis, Gluconeogenesis, and Pyruvate Metabolism	15664	LC/MS Neg	1227	555	264.952	186004	102783-53-9	C01159	HMDB0001294	54714724	58233024	50330464	55639832	107186392	114204552	107198720	121302032	141963936	131794872	190486976	145248832	173895376	163097184	197729888	179165600	170369440	153572064	171113808	164232416	70931376	63239296	76171640	73281584	61718012	56359472	52250256	50327592	114523528	101421608	88105712	88740480	124717456	125381720	112741760	116232120	150270704
2036	2,4-dihydroxybutyrate	Lipid	Fatty Acid, Dihydroxy	62951	LC/MS Polar	100002285	1793	119.035	192742	1518-62-3		HMDB0000360	30579506	24519340	29436910	26505832	18577816	20597224	19383708	21018196	26858188	23643444	22360076	24260708	25009372	25858614	25565440	25873094	15262056	14370196	14698578	14251821	5255601	12253393	12343850	13624060	16471411	14654880	15508611	14982285	16753477	21705584	22449774	19550016	25507016	23010564	26783358	25648580	25399172
123	2-aminoadipate	Amino Acid	Lysine Metabolism	6146	LC/MS Pos Early	381	1912	162.076	92136	542-32-5;1118-90-7	C00956	HMDB0000510	258415	380239	337506	338619	413409	466764	434374	534849	397592	513022	617312	411376	465574	465270	504051	359951	322562	327901	328475	310754	295041	346680	265240	323113	177086	262634	357346	300576	472196	386110	391880	370722	542362	257568	317991	255080	317397
449	2-hydroxy-4-(methylthio)butanoic acid	Amino Acid	Methionine, Cysteine, SAM and Taurine Metabolism	63739	LC/MS Polar	100021372	1065	149.028	11427	583-91-5		HMDB0037115					24470	45292		53272	67243	73070		59519	98817	118721	114222	126302	156244	117788	141529	152069	224545	192558	192753	203804							36797		28705	34528	47320	52745
582	2-hydroxybutyrate/2-hydroxyisobutyrate	Amino Acid	Glutathione Metabolism	52281	LC/MS Polar	100008928	1258	103.04	4277439;440864		C21297,C05984	HMDB0000729,HMDB00008	300847	206837	175996	106587	314415	114253			222985	145919	155870		97619	876242	151780		132748	104990	239299	179831	74873	140594	338845	195415	199120	306053	244431	172093	73726	180412	189352				110202		216263
1663	2-hydroxyglutarate	Lipid	Fatty Acid, Dicarboxylate	37253	LC/MS Polar	100002070	3352.8	147.03	43	40951-21-1	C02630	HMDB0059655	26654204	19200548	19838896	18614150	20245636	25440360	22355368	23841132	27765708	24076428	21659088	21047580	27832840	32464448	29689484	27864800	52277312	48624460	43291932	52363732	67165424	65396664	61948608	62483944	20722010	18703204	20727794	18409440	13249994	15159215	18102780	16553832	15916856	13295130	17754904	15902840	13396416
1971	2-hydroxystearate	Lipid	Fatty Acid, Monohydroxy	17945	LC/MS Neg	1239	5695	299.259	69417;439885;439887	629-22-1	C03045,C03042	HMDB0062549	9961349	11687976	12122030	11402813	20350848	14663972	15785859	17149412	10632456	7861952	9816798	2777432	7523043	8865424	7380036	8.31811e+06	20096592	3663824	13398021	14569215	6086500	11446751	6481397	18691964	4655985	21346980	7728582	22665620	12912837	14551513	7479427	10907429	8256947	4233870	3216537	5868310	5005032
2872	2-linoleoylglycerol (18:2)	Lipid	Monoacylglycerol	32506	LC/MS Neg	100000987	6250	279.233	5365676	3443-82-1		HMDB0011538					139251		558153	730109	142352				549350	570277	223051	220733	1073601	112573	981095	364830		294331	47197			384200		140393		437207		572418
397	2-methylbutyrylcarnitine (C5)	Amino Acid	Leucine, Isoleucine and Valine Metabolism	45095	LC/MS Pos Early	100001509	3050	246.17	6426901	31023-25-3		HMDB0000378	353032	270227	322670	343593	248608	272220	256507	328973	198232	213940	294010	276627	192413	223502	275920	192733	162380	164247	231485	236408	130455	151268	209905	185707	426426	358533	356400	386872	282606	335327	321790	260401	301507	240137	254289	254857	226620
4352	2-O-methylascorbic acid	Cofactors and Vitamins	Ascorbate and Aldarate Metabolism	63990	LC/MS Polar	100003258	1512	189.041	54726398	17860-87-6		HMDB0240294	447984	367491	354174	309341	310116	322398	215206	234330	234050	171322	151763	178287	102575	186511		107211	105931		71333	55665					390194	365051	437877	430328	208439	323970	349756	422405	200965	231770	297148	287919	157199
491	2-oxoarginine*	Amino Acid	Urea cycle; Arginine and Proline Metabolism	55072	LC/MS Pos Early	100002784	1760	174.087	558	3715-10-04	C03771	HMDB0004225	575526	1241319	1133037	1209299	351473	392834	687416	630922	525541	605734	588521	840460	394870	572283	655597	578550	476589	577160	688560	612535	1655898	1103902	1.58472e+06	1.58275e+06	747612	507505	652519	626508	503630	706815	496797	525449	939465	835553	655644	727191	597911
2601	2-palmitoyl-GPC* (16:0)*	Lipid	Lysophospholipid	35253	LC/MS Neg	100001562	6215	570.341	15061532			HMDB0061702	246060	566237	893947	663787	6.31627e+06	1549146	3097458	777086	2117375	1387564	900134		346279	865342	418546	284172		54060			146518	211187	62758		455054	1.70777e+06	167126	4314731	2632483	2111695	371100	565394	1232188	152404	314954	450336	675171
2670	2-stearoyl-GPE (18:0)*	Lipid	Lysophospholipid	41220	LC/MS Neg	100003901	6350	480.31	90658453;53480667			HMDB0011129			1065408	464565	1856000	638253	781516	365017	427247	197820	93915		881474	575550	205482	1282256	252792	258568	147743	159910	79317	677521	106870	508344	81411	622226	129786	652736	306501	961067	113415	197571	587820		467236	145391	105654
2034	2R,3R-dihydroxybutyrate	Lipid	Fatty Acid, Dihydroxy	63109	LC/MS Polar	100002367	1543	119.035	13120901	759-06-8		HMDB0000498	2738131	2315266	2398381	2204128	660543	446359	278220	461590	635442	1011849	320707	649870	1132983	918860	714220	959419	669667	592645	458502	628569	291227	464951	358773	344126	4443518	4177412	4268433	4372659	398350	463083	398466	475554	492645	398330	517235	545078	434540
2033	2S,3R-dihydroxybutyrate	Lipid	Fatty Acid, Dihydroxy	62950	LC/MS Polar	100002284	1660	119.035	10964471	5057-93-2		HMDB0002453	2157578	1866580	2058167	1899485	759346	803696	546255	732263	1053956	924700	681263	857620	1.45558e+06	1.47107e+06	1205526	1295736	1012615	781738	583185	938219	384770	572655	466499	473060	3264577	3038586	3035757	3082785	596134	649740	598353	663302	780526	643380	862453	832285	836375
181	3-(4-hydroxyphenyl)lactate (HPLA)	Amino Acid	Tyrosine Metabolism	32197	LC/MS Neg	240	1379	181.051	9378	6482-98-0	C03672	HMDB0000755	2028281	1.69802e+06	1855890	1646571	283584	353324	294313	309833	253268	285698	212779	278108	406534	424032	404459	457722	738063	671444	686747	754610	951859	913212	983185	1057116	2915815	2923326	2.91043e+06	2709780	231276	273446	277051	337318	289845	246282	277380	296925	251404
489	3-amino-2-piperidone	Amino Acid	Urea cycle; Arginine and Proline Metabolism	62853	LC/MS Pos Early	100020361	2065	115.087	5200225	1892-22-4		HMDB0000323	308516	343015	363055	340637	319215	378234	398802	503093	420953	401018	472748	507037	428640	478111	547310	450151	544389	490846	581784	564862	643457	670613	769520	789368	306842	268530	251276	301275	306875	449685	280146	263294	439170	435985	363613	376877	455550
4283	3-aminoisobutyrate	Nucleotide	Pyrimidine Metabolism, Thymine containing	1566	LC/MS Pos Early	1114	2190	104.071	64956	10569-72-9;214139-20-5	C05145	HMDB0002166	629476	359705	435237	494041	432423	210671	262445	361377	214860	233200	262867	469809	101090	160175	131004	108635		116379	163219	148774	111820	108535	175677		610689	567171	545857	529588	270778	470729	328676	407406	270976	458135	172563	193013	152798
4785	3-formylindole	Xenobiotics	Food Component/Plant	62863	LC/MS Pos Early	100020219	2736	146.06	10256	487-89-8	C08493	HMDB29737	1458891	1116997	1873315	1584913	1224929	1504921	1810794	1618432	1.53158e+06	1249424	1753962	1414352	1651129	1706342	1992972	1.93388e+06	1.65297e+06	1.572e+06	1.92047e+06	1925803	1442642	1375428	1921256	1651798	1912687	1.6236e+06	1370746	1510126	1437066	1.90638e+06	1366558	1298174	2.01154e+06	1574888	1523944	1439776	1.74123e+06
3175	3-hydroxy-3-methylglutarate	Lipid	Mevalonate Metabolism	531	LC/MS Polar	112	2850	161.046	1662;5459993	503-49-1	C03761	HMDB0000355	675317	641216	396941	409376	456448	379623	283572		335300	295359			245225	309838			224746			242453	239250	264769			596870	511601	729125	642325	2211329	465920		442941			334055		253383
1982	3-hydroxydecanoate	Lipid	Fatty Acid, Monohydroxy	22053	LC/MS Neg	100000997	4634.7	187.134	26612	5561-87-5		HMDB0002203	86806		69067		56664	71812	48674	69922	40189	62302		63715	61000			65523	50949	103082			50628	59402				56217		72722	57325	80736	55264			72318	65025	82213	73258
1921	3-hydroxyhexanoylcarnitine (1)	Lipid	Fatty Acid Metabolism (Acyl Carnitine, Hydroxy)	62557	LC/MS Pos Early	100020825	2918	276.181					198451	165735	223320	185513	176821	195582	189303	206286	194444	163456	198049	219296	176532	175139	195695	169477	187176	159076	196480	203269	170598	142527	178790	187740	242458	219378	213384	189144	171559	233808	180377	185714	214456	181555	176450	171021	173122
6221	3-hydroxypyridine sulfate	Xenobiotics	Chemical	48448	LC/MS Neg	100006098	1595.5	173.987		1955-23-3			99090	93878	79538	104118	88137	134394	72046	100526	62869	82428	61646	53711	66369	62259	57844	77008	57651	58018	52892	52623	57245	51096	48875	46039	163869	165926	182053	157219	77366	113251	112461	114759	115684	65016	77373	112962	63875
5064	3-hydroxystachydrine*	Xenobiotics	Food Component/Plant	62062	LC/MS Pos Early	100020203	1049	160.097	46173781		C10151
5214	3-indoleglyoxylic acid	Xenobiotics	Food Component/Plant	63583	LC/MS Neg	100020372	2140	188.035	73863	1477-49-2			97158	76855	91648	98881		20368	33136	40635	17519		44373	40577		20186	29549	24632		19866	37939	30789	46153	42192	49088	57369	78797	78646	73560	68123	35230	39171		25304	52789	41186	27386	33340	37479
322	3-indoxyl sulfate	Amino Acid	Tryptophan Metabolism	27672	LC/MS Neg	100000467	2222.2	212.002	10258	2642-37-7		HMDB0000682	120034	154241	132085	119208	105234	104154	107201	116001	114508	123548	104430	131743	107260	137202	119673	134249	152943	140524	138045	131044	161022	141784	154121	172828	126440	98850	121519	101548	94232	132994	110607	130379	120106	137527	134590	144509	110820
2999	3-ketosphinganine	Lipid	Sphingolipid Synthesis	34381	LC/MS Pos Late	100001436	1400	300.29	631	18944-28-0	C02934	HMDB01480	448714	214252	269033	222551	639035	563071	469148	465000	1036004	943252	570923	867287	1491215	1.46311e+06	1323603	1306182	1523549	1277714	997603	1059597	516747	608081	562406	520286	161403	168058	207592	167743	341553	372919	535518	560242	734239	610428	961189	805930	929607
423	3-methyl-2-oxobutyrate	Amino Acid	Leucine, Isoleucine and Valine Metabolism	44526	LC/MS Polar	100000936	911	115.04	49	3715-29-5	C00141	HMDB0000019	254237	299988	289926	236797	339069	381689	309888	356585	423431	406039	462377	392719	638638	1340638	613939	635134	1223069	1159513	1105796	1135845	1669804	1657951	1646355	1662534	292507	225893	336119	274784	260490	325614	296246	275016	340268	337290	328927	347563	320524
394	3-methyl-2-oxovalerate	Amino Acid	Leucine, Isoleucine and Valine Metabolism	15676	LC/MS Neg	100000036	2064.2	129.056	440877;439286	1460-34-0;51829-07-3	C00671,C06008,C03465	HMDB0000491	462903	489724	456747	488787	539590	580864	441381	477048	655251	842703	636239	822504	1404682	1387893	1261689	1261702	2605884	2348206	2432058	2649510	4795424	4347875	4539296	5329612	529034	371889	405226	473912	376902	1071916	405425	445914	539711	555471	502037	620201	496709
72	3-methylhistidine	Amino Acid	Histidine Metabolism	15677	LC/MS Pos Early	100000042	2670	170.092	64969	368-16-1	C01152	HMDB0000479	12612241	10407279	11546193	11685202	719159	811289	589019	952514	146316	124623	144665	169476	76557	105807	134513	95980	102773	83409	95901	111305	115488	98800	174092	203654	24981344	19625312	20092560	22102116	1079873	1350537	1164210	1255980	397050	399560	371539	311986	268935
1237	3-phosphoglycerate	Carbohydrate	Glycolysis, Gluconeogenesis, and Pyruvate Metabolism	1414	LC/MS Neg	132	583	184.986	724	80731-10-8	C00597	HMDB0000807	10337317	15726746	11111703	13674417	21313714	23404840	22557180	26265974	26368310	28402026	40910104	31650642	33359312	31271248	39399172	33600960	33335518	31498702	32481112	31894902	24843722	17598956	19898028	21259604	14130808	14071194	11351372	10732834	35817400	43877652	22434486	21392296	42475164	51663824	34502304	41146944	51236208
481	3-sulfo-L-alanine	Amino Acid	Methionine, Cysteine, SAM and Taurine Metabolism	47089	LC/MS Polar	382	2890	167.997	72886	498-40-8	C00506	HMDB0002757	624241	1.70102e+06	1211596	1432553	96413	142628	195555	181467	175794	146961	323025	230119	197572	203464	221830	188616	189531	232450	190977	194577	2088521	1162986	1310773	1475988	961275	521320	950768	749843	137273	247838	147796	130061	187442	194068	154887	205819	203983
4238	3-ureidopropionate	Nucleotide	Pyrimidine Metabolism, Uracil containing	3155	LC/MS Pos Early	1053	875	133.061	111	462-88-4	C02642	HMDB0000026	115579	80090	117326	104185	39622	57389	48545	72037	44845	42502	46236	55720	49706	44481	64821	41930	41968	53193	50462	60614	27547	30174	40708	37381	200857	196228	162394	160387	60871	58850	48491	42164	64414	56307	42563	53177	57934
6238	4-acetamidobenzoate	Xenobiotics	Chemical	57585	LC/MS Neg	100009413	1403	178.051	6918889	556-08-1	D03836		12555392	11867924	11853331	11881938	7032385	7260714	6932215	7952228	7503024	7858016	7054696	7995127	7670183	8098953	7745328	8146523	7786506	8.23927e+06	7668466	8204352	10058641	9066749	10260996	10734838	14977603	13390301	14305687	13708893	6634686	8126835	7645370	7739446	8381564	8109757	8090297	8001257	7534594
6266	4-chlorobenzoic acid	Xenobiotics	Chemical	63988	LC/MS Neg	100021784	3015	154.99	6318	74-11-3	C02370		761724	892076	980264	1001946	1092970	1327224	1202367	1335756	1223530	1178774	1667202	1364900	1184236	1107966	1410436	1419156	1077833	1153690	1280920	1.39928e+06	889335	999707	1.23172e+06	1140811	961322	1075175	826373	824320	1379647	1230186	1063708	912445	1.57051e+06	1577048	1209959	1210939	1598814
3219	4-cholesten-3-one	Lipid	Sterol	38125	LC/MS Pos Late	100002227	2520	385.346	91477	601-57-0	C00599	HMDB0000921	1203535	896484	885456	911600	1257963	1218503	1108408	1246793	1363056	1362519	1394786	1173786	1624172	1301104	1517700	1395608	1728572	1493794	1631154	1616172	1042741	1182507	1203485	1227303	685520	735995	639843	663879	712226	821230	884401	885543	980653	880544	883027	838768	972235
4523	4-ethylphenyl sulfate	Xenobiotics	Benzoate Metabolism	36099	LC/MS Neg	100001756	3580	201.023	20822574	123-07-9	C13637	HMDB0062551	54434	100933	71690	95907	36506	30595	38540	45325	46213	40747	39499	63294	42646	58296	35944	46819	54785	59667	61509	47138	159542	92210	129336	147228	68720	50188	61301	45758	28061	39401	44102	48460	57198	46666	41941	81665	47283
563	4-guanidinobutanoate	Amino Acid	Guanidino and Acetamido Metabolism	15681	LC/MS Pos Early	100000096	2320	146.092	500	463-003;463-00-3	C01035	HMDB0003464	11043665	13486105	13245233	13066765	15539592	17031316	18238812	20377304	22152950	20724764	26330392	28636780	25881908	28185498	32947398	27079388	28534084	30706674	32534348	35390056	33377610	28872334	36283464	36037888	6.68115e+06	4405679	4961782	5375534	13813005	17054072	13440183	13493054	27241638	21833628	23142644	22813572	29395268
591	4-hydroxy-nonenal-glutathione	Amino Acid	Glutathione Metabolism	48504	LC/MS Neg	100006240	3387.5	462.192	92970719	99927-70-5		HMDB0240578	671612	447302	548898	509295	659059	632136	478283	610444	603372	447906	595124	520326	618969	544723	659101	533247	668978	568710	608417	726027	470122	591492	611172	667512	641630	721560	663381	725624	396474	420464	437200	442105	399732	439011	368964	425322	477823
51	4-hydroxyglutamate	Amino Acid	Glutamate Metabolism	40499	LC/MS Pos Early	100002544	1141	164.055	439902	2485-33-8	C03079	HMDB0001344	32723		36967		43530		26226	50199	37538	38028	68418	27490	50802	40773	51229	44806	46938	45290	54459	58660	49646	52525	27579	34867		21868	30201	26417	29438	32653					33478		47214
175	4-hydroxyphenylpyruvate	Amino Acid	Tyrosine Metabolism	1669	LC/MS Neg	1141	1690	179.035	979	156-39-8	C01179	HMDB0000707	194171	265980	195347	276989	146395	293198	187712	287134	218354	373836	262469	204774	336567	297937	249851	267866	229751	213741	254273	236781	339957	204371	227071	247596	131172	126929	221807	137450	147750	218408	197389	244655	275299	221085	189065	527082	184652
97	4-imidazoleacetate	Amino Acid	Histidine Metabolism	32349	LC/MS Pos Early	100001207	2055	127.05	96215	645-65-8	C02835	HMDB0002024	752876	666537	807575	769342	172442	219178	217790	257780	208339	205086	330040	281755	228801	247925	310817	288149	267440	228982	330501	294776	282666	270928	332015	328107	566220	517801	513328	522352	266286	320573	224642	184905	424817	291890	249969	218824	303219
343	4-methyl-2-oxopentanoate	Amino Acid	Leucine, Isoleucine and Valine Metabolism	22116	LC/MS Neg	100000551	2170	129.056	70	816-66-0	C00233	HMDB0000695	632301	808084	1.73201e+06	871777	675473	877530	845121	967711	1053004	1405771	1225132	1244995	1697804	1.74673e+06	1803090	1.95685e+06	2928994	2922812	2962965	3106085	5997890	5400764	5359878	5771626	690264	557692	685705	628726	543521	779660	633462	757345	929212	1025794	857136	1166729	876759
4505	4-methylcatechol sulfate	Xenobiotics	Benzoate Metabolism	46146	LC/MS Neg	100004111	2665	203.002	54104170			HMDB0240459	69581	85414	77621	81824	65908	70512	61894	57852	67158	75807	58627	67101	50748	76671	61914	74387	75557	81732	79616	68737	109324	113700	121756	107975	84576	72171	83345	77181	55144	62648	64152	64204	68578	71662	59784	85810	53758
4423	5-(2-Hydroxyethyl)-4-methylthiazole	Cofactors and Vitamins	Thiamine Metabolism	27673	LC/MS Pos Early	100000098	2310	144.048	1136	137-00-8	C04294	HMDB0032985	250283	347899	396045	433201	164849	233889	302203	369678	212224	198072	288130	414785	218790	187813	269362	213794	165489	228507	279882	218445	325764	261838	285851	321616	439944	280998	250861	399450	277293	350284	183675	275875	368800	338807	261590	318016	309540
136	5-aminovalerate	Amino Acid	Lysine Metabolism	18319	LC/MS Pos Early	100000454	2220	118.086	138	660-88-8	C00431	HMDB0003355	1733395	1336955	1613145	1826984	1542177	1534465	1865335	2015657	1897134	1.54627e+06	2124907	2.0106e+06	1.95615e+06	1806432	2583413	2023239	1929199	1.76699e+06	2191462	2471470	1451838	1407546	1829389	1818106	1903092	1534238	1442485	1351712	1498161	2071807	1274253	1342283	1990120	1.64783e+06	1.72334e+06	1.65098e+06	1812136
556	5-methylthioadenosine (MTA)	Amino Acid	Polyamine Metabolism	1419	LC/MS Pos Early	212	2752	298.097	439176	2457-80-9	C00170	HMDB0001173	1472453	1531881	1406207	1807278	968174	1123198	1057573	1440930	1010276	1131915	1465463	1278457	1777064	2141587	2088857	2134087	5113089	4777439	6470357	6828728	6868276	7585202	9930512	8562589	1329145	1015362	1185155	1290953	701431	891544	619413	633568	925054	702786	704012	690502	762712
4224	5-methyluridine (ribothymidine)	Nucleotide	Pyrimidine Metabolism, Uracil containing	35136	LC/MS Neg	100001446	1778.1	257.078	445408	1463-10-1		HMDB0000884													36057	25829		23769	76930	67562	66092	79179	134722	146717	134782	144976
579	5-oxoproline	Amino Acid	Glutathione Metabolism	1494	LC/MS Neg	1021	738.5	128.035	439685;7405	98-79-3	C01879,C02237	HMDB0000267	65542912	67035368	69106592	62834912	68861064	70494744	80503832	80193368	111033320	115803888	124673592	112524320	133261176	145075072	138882688	148815152	153716480	178555744	163820704	154642336	268229088	251520416	249130336	255839056	87773920	77869680	86523000	89260616	59422008	81645832	67395944	68849824	117796680	113693200	121507280	121051984	135711440
1254	5-phosphoribosyl diphosphate (PRPP)	Carbohydrate	Pentose Phosphate Pathway	36840	LC/MS Neg	166	570	308.978	7339	108321-05-7	C00119	HMDB0000280	2267479	2408537	2122411	2258522	4093053	4014489	3.68056e+06	4232735	3381810	3317211	4781996	3.35468e+06	2539472	2652346	2750037	2532584	2186901	1854830	2023404	1.87475e+06	1278743	1381665	1268431	1401120	2918627	2549272	2495697	2613612	4673120	4554991	4095607	4026482	4265017	4473775	4130229	4430124	4408318
1246	6-phosphogluconate	Carbohydrate	Pentose Phosphate Pathway	15442	LC/MS Neg	100000341	583.9	275.017	91493	921-62-0;53411-70-4	C00345	HMDB0001316	1456833	1807295	1932419	1.96322e+06	1916959	2027608	2251237	2754416	2011305	2146278	3302927	2480557	1915085	2013062	2200740	2209648	2101495	1.83414e+06	2217519	1967879	1761552	1465345	1667625	1744075	2351544	2325418	1563976	1743597	3143491	2832883	2349643	2316513	3454877	3604775	2708855	3091200	3422389
3241	7-hydroxycholesterol (alpha or beta)	Lipid	Sterol	47890	LC/MS Pos Late	100005999	1930	367.336	15571093		C15610	HMDB0006119	1049965	880274	925765	859080	985427	1.02556e+06	985969	987240	1083393	1023601	1246442	988157	1122375	992354	1201885	1203487	1026883	1.03777e+06	1106752	1195212	948896	1042353	987766	998200	855967	878104	789765	835508	662901	782842	678316	703878	863162	777289	722692	653464	934645
4186	7-methylguanine	Nucleotide	Purine Metabolism, Guanine containing	35114	LC/MS Pos Early	100001456	2175	166.072	135398679	578-76-7	C02242	HMDB0000897			35861			18405		33376	51846	41353	42115	26591	42720	38131	61072	42018	75644	70593	87735	89035	137518	108094	142182	101604					17943	26390					26916
1473	acetyl-CoA	Lipid	Fatty Acid Metabolism	43840	LC/MS Neg	1830	1691	403.556	444493	102029-73-2	C00024	HMDB0001206									17155		13409		46912	29988	35975	45658	41640	24535	27880	47496	11917	16363
1840	acetylcarnitine (C2)	Lipid	Fatty Acid Metabolism (Acyl Carnitine, Short Chain)	32198	LC/MS Pos Early	100000802	2282	204.123	7045767	5080-50-2	C02571	HMDB0000201	160869328	137638352	162324576	148286352	127659248	141086896	144321344	161106320	125271792	118660680	141777456	143174544	111902504	114302128	151387440	108688416	107361368	98918192	110310320	124601096	93578744	89592304	110837872	117808184	185785648	147972944	161402496	161665216	141582544	171024416	134936416	139436880	169384912	127147352	132041264	134711664	130769984
1466	acetylphosphate	Energy	Oxidative Phosphorylation	15488	LC/MS Polar	1211	4013.9	138.98	186	94249-01-1	C00227	HMDB0001494	519736	418551	818007	765450	866127		1.5809e+06	1687324	221478	896980	2946149	990489	952228	1014303	1897520	1259737	1295295	1374335	1042099	1903148	1239031	723404	1277455	1573605	651375	513554	480281		2117173	2240599		942171	2209556	2084304	369012	874089	1654954
1441	aconitate [cis or trans]	Energy	TCA Cycle	46173	LC/MS Neg	100001359	580	173.009	643757;444212		C02341,C004174	HMDB0000958,HMDB000072	1110144	2514199	1919872	2.08871e+06	799769	494411	1183367	1189910	1083776	1349794	891624	1768018	602948	1321162	772473	1122117	898535	1102566	1261457	872105	2811830	2.02522e+06	2349008	2624507	1576476	1077031	1255527	1170617	744484	1225750	928345	1.04591e+06	912418	2024182	1370031	1.85508e+06	874137
4147	adenine	Nucleotide	Purine Metabolism, Adenine containing	554	LC/MS Pos Early	880	2221	136.062	190	73-24-5	C00147	HMDB0000034	3092435	2174140	2594622	2551887	2748844	3139587	3076571	3116928	3151523	2534134	4037031	2920404	3823125	3347082	4254887	3215278	3763136	3716541	4152393	5006030	2214677	2661493	3031008	3410416	2753123	2623111	2398057	2574194	2707485	2702497	2210865	2105729	2686587	2101433	2169377	1805411	2286428
4146	adenosine	Nucleotide	Purine Metabolism, Adenine containing	555	LC/MS Pos Early	798	2169	268.104	60961	58-61-7	C00212	HMDB0000050	746849	674412	531814	422739	809603	1910331	834883	800523	603798	1450748	1469237	726738	3510640	2043803	1583799	915659	1.33547e+06	1259109	730006	800620	578312	1331204	555709	1316404	296248	341646	858422	791806	624152	374523	998641	747584	494324	227421	318003	281657	202277
4138	ADP	Nucleotide	Purine Metabolism, Adenine containing	3108	LC/MS Polar	208	4393	426.022	6022	20398-34-9	C00008	HMDB0001341	3512113	4419238	2947559	4128858	5904728	5700770	4940110	6159748	3404435	4676392	4794514	5720064	2324450	2492647	3147421	3364989	2258318	1802660	1853205	2015938	2431988	1761044	2337546	2454557	5328821	5515159	5055629	4225254	6230233	5312384	6851119	6922188	5373390	6172473	5094269	6551812	5315799
4139	AMP	Nucleotide	Purine Metabolism, Adenine containing	32342	LC/MS Pos Early	209	1013	348.07	6083	149022-20-8	C00020	HMDB0000045	285818112	207418976	258906624	227737504	250564448	266402144	211879264	250445920	289608704	259657808	251282176	242511280	327757600	341504896	339782432	309689152	370033312	340961952	366212384	387528640	257429760	324732896	338770880	290047712	175661824	140507664	198590960	220394160	119172456	100169904	148104896	161518784	109077496	89741832	121355008	105905768	87228240
4137	ATP	Nucleotide	Purine Metabolism, Adenine containing	33449	LC/MS Neg	210	631	505.988	5957	34369-07-8;51963-61-2	C00002	HMDB0000538	155548	247215	206652	476033	160447	710980	673318	580067		415914	1229558	1780601		84638	306259	242834							108295		1093764	1063558	655731	370014	7.5532e+06	3056666	2757844	1522876	3311961	5082665	2983675	2712781	4818189
4145	adenylosuccinate	Nucleotide	Purine Metabolism, Adenine containing	18360	LC/MS Neg	1303	560	230.53	440122	19046-78-7	C03794	HMDB0000536	641730	521822	527542	647177	829763	871405	742174	911573	1314349	992826	1180100	936910	1850287	1492577	1.95042e+06	1643350	2623837	2408606	2316825	2783419	1710485	1959534	2057144	1.87382e+06	574904	437687	613953	632305	345108	169568	365146	325882	191637	183990	234797	167375	254010
1899	adrenoylcarnitine (C22:4)*	Lipid	Fatty Acid Metabolism (Acyl Carnitine, Polyunsaturated)	57528	LC/MS Pos Late	100015850	1415	476.373					278634	193842	187219	199117	178201	226642	165671	188628	141007	129556	133303	120102	112247	105039	119153	116544	156558	107565	145935	137762	107767	99489	125089	105419	314379	258531	298485	218380	159156	155057	201704	217087	129235	150568	172442	171758	123545
29	alanine	Amino Acid	Alanine and Aspartate Metabolism	1126	LC/MS Pos Early	811	1700	90.055	5950	56-41-7	C00041	HMDB0000161	57264268	45569376	57497952	50030056	32975016	38120400	37232520	40720712	46336564	39268904	42629064	43538384	61487328	64612024	69400776	59753692	90371264	83488952	85676896	96081880	89797464	93560432	96411920	96695960	64210016	62464424	51892540	66181344	28905072	33061126	29515836	29053904	34895140	29815142	33913832	29194644	31695788
4133	allantoin	Nucleotide	Purine Metabolism, (Hypo)Xanthine/Inosine containing	1107	LC/MS Polar	1002	1672	157.037	204;439714;439713	97-59-6	C02350,C02348,C01551	HMDB0000462	422555	253680	246361	207340	47057					31744			32978	49776								36685			888778	1016966	833820	1057346		46442	59177	79817
347	alpha-hydroxyisocaproate	Amino Acid	Leucine, Isoleucine and Valine Metabolism	22132	LC/MS Neg	100000706	1840	131.071	92779;83697;439960	10303-64-7	C03264	HMDB0000665,HMDB0000624,HMDB00746			65238					57022					70503	79279	67682	56541		62937	58019		86220	93075	77016	102109	48371		50232	55873							54375
424	alpha-hydroxyisovalerate	Amino Acid	Leucine, Isoleucine and Valine Metabolism	46537	LC/MS Polar	100001300	1052	117.056	99823	600-37-3		HMDB0000407	191419	145893	179194	152833	155103	142335	127402	108462	175164	181723	167442	201488	241930	2029555	229806	295807	228341	215099	213186	210147	361134	266258	289173	310323	505407	422383	487418	475525	115602	151199	94778	149637	150577	157157	178148	131605	149034
46	alpha-ketoglutaramate*	Amino Acid	Glutamate Metabolism	62101	LC/MS Polar	100002397	1916	144.03	48	18465-19-5	C00940	HMDB0001552	6.43612e+06	10228224	10327640	9695959	7557424	10319046	11962192	13617936	11676344	13780385	17218558	14658689	7863614	10289158	11091635	11875812	9073881	10797418	16906580	15465889	23792920	15794948	18314516	18638224	9098054	6663324	9144269	7208082	8615456	12283514	9358690	8279387	14610358	14984339	12157463	12972345	12692296
1445	alpha-ketoglutarate	Energy	TCA Cycle	528	LC/MS Polar	93	2700	145.014	51	305-72-6;328-50-7;22202-68-2	C00026	HMDB0000208	1110448	903049	1220178	822201	1918932	2336521	1914392	2.01792e+06	4112491	3373854	3.57141e+06	2700765	4572573	4719111	4468375	4855410	5865887	4759469	5863886	5888034	4304300	3880907	3998452	3399388	699699	665972	783573	649952	1103634	1528468	1200138	1339884	2202500	2112735	2221168	2.05452e+06	2557807
87	anserine	Amino Acid	Histidine Metabolism	15747	LC/MS Pos Early	100000044	2924	241.13	112072	10030-52-1	C01262	HMDB0000194	486404	457631	555646	469495	432673	453033	492553	532109	492718	448812	495099	512585	467432	493769	575036	480755	537658	493269	489679	525576	471495	430450	522801	504546	590041	525070	456042	534569	429176	568314	451938	449345	529723	478542	490065	469936	493077
1277	arabitol/xylitol	Carbohydrate	Pentose Metabolism	48885	LC/MS Polar	100006430	1932.4	151.061	6912;94154		C00542,C01904,C00379	HMDB0002917,HMDB0001851,HMDB0000568	314296	252157	222035	197337	648690	561989	448514	532651	499188	509949	412669	380952	184655	290032	217861	192240	95854	92004	83173	65082	97078		66272	47895	513699	525991	634160	536488	470968	589166	723066	590078	621453	616683	603443	752407	654330
1283	arabonate/xylonate	Carbohydrate	Pentose Metabolism	48255	LC/MS Polar	100006115	2700	165.041	122045;6602431		C00502,C05411	HMDB0000539	6144679	9759926	7425440	5.62495e+06	3897315	5205752	5443781	5254162	5286466	4352071	5038668	4972165	3873808	5399612	4590113	5064211	3457855	3540186	5517043	3238584	4495737	3.34938e+06	3428073	3774585	6532671	5603060	8183273	7578177	6647043	5623226	4856436	4493080	5713157	5553731	5036106	4802510	4406944
1517	arachidate (20:0)	Lipid	Long Chain Saturated Fatty Acid	1118	LC/MS Neg	893	6240	311.296	10467	506-30-9	C06425	HMDB0002212	12769192	11337555	24978348	19115238	26657112	18051624	47476964	33287736	29725676	22288492	16683860	5305837	22181416	30266688	19845248	18713216	20013064	11794314	22585008	21030952	14303205	33348046	8972591	24981232	4960569	28726672	8168021	19616564	33003976	36481008	12329853	18083532	20901480	6722186	11150866	6.65582e+06	13628667
1573	arachidonate (20:4n6)	Lipid	Long Chain Polyunsaturated Fatty Acid (n3 and n6)	1110	LC/MS Neg	229	5535	303.233	444899	506-32-1	C00219	HMDB0001043	16845672	14201473	11749127	17642634	17274748	13864152	18246354	25559878	14604833	10941486	8479726	2013631	9777513	15769675	6137505	8717925	52894084	6476744	40129208	27947444	10179128	32061382	11923143	54737060	1459020	10564775	7.67973e+06	9068537	5179407	9799904	4880104	14268909	5925326	2.86076e+06	1718555	3938468	1818485
1894	arachidonoylcarnitine (C20:4)	Lipid	Fatty Acid Metabolism (Acyl Carnitine, Polyunsaturated)	57518	LC/MS Pos Late	100015837	1353	448.342	136212424			HMDB0006455	2193780	1.67434e+06	1.76713e+06	1709257	2261786	2076166	1.8043e+06	1858702	1604336	1566207	1340056	1306743	1435742	1417281	1377928	1361268	1344363	1138368	1242978	1249698	1086110	1149831	1138664	1078039	2286587	2258043	2482221	2258877	1720287	2115392	2375042	2297399	1.83068e+06	1584759	1812472	1690871	1439689
1867	arachidoylcarnitine (C20)*	Lipid	Fatty Acid Metabolism (Acyl Carnitine, Long Chain Saturated)	57513	LC/MS Pos Late	100015833	1512	456.405	53477833			HMDB0006460	679262	580211	541872	536731	675743	656989	584307	633286	580970	605925	590971	503708	554641	527543	531579	541322	555621	484578	456014	532846	468005	456199	428154	407565	790564	814170	830399	769682	607457	685655	654494	687607	681209	616768	716572	649202	616111
522	argininate*	Amino Acid	Urea cycle; Arginine and Proline Metabolism	57461	LC/MS Pos Early	100002769	2150	176.103	160437	157-07-3		HMDB0003148			40846			43202	51459	49275	81447	46777	92564	26471	62162	67783	69218	56110	45152	58770	32939	79982	41263	35515	49416		32651	39209			40492	74695			56593		54319	39941	51900
483	arginine	Amino Acid	Urea cycle; Arginine and Proline Metabolism	1638	LC/MS Pos Early	231	2825	175.119	6322	1119-34-2	C00062	HMDB0000517	100442592	236615216	207554256	209785200	29451094	26718976	60117008	57105684	42072040	55052924	38388968	82775232	38336348	55350236	57821076	56817100	46506208	59485148	69169616	62983968	247763488	162223600	196267472	208654032	139326112	93497608	104936632	102695712	41347344	76532664	39711796	47159660	64399140	73369960	54835976	60586760	47927424
484	argininosuccinate	Amino Acid	Urea cycle; Arginine and Proline Metabolism	15497	LC/MS Pos Early	232	2745	291.13	60150382	156637-58-0	C03406	HMDB0000052	82379	132347	160553	102741	25331		36418	37663	54855	58701	42690	38748	82483	113036	74991	92734	112390	139692	82099	130832	542464	346938	226785	116697	91439	108746	94521	76235				33656	42644		56375	31800
4348	ascorbic acid 2-sulfate	Cofactors and Vitamins	Ascorbate and Aldarate Metabolism	63590	LC/MS Polar	100009329	3042	254.982	54676864			HMDB0060649	57699	43950	38967	44101	32456	48799	28194																		55783	55850	65142	66931		37581	48370	35301		25617		34492
40	asparagine	Amino Acid	Alanine and Aspartate Metabolism	512	LC/MS Pos Early	917	1225	133.061	6267	70-47-3	C00152	HMDB0000168	168064256	202304208	223624816	205479328	158289024	162101504	196692112	194309904	203962976	200717536	207477312	214625456	207432672	229688992	240633952	214511792	217763536	228974400	230992752	235192896	302513344	278159360	281389472	290738336	178504960	150611008	155781344	165451968	156974816	203252976	155306480	160781968	219850448	204170240	208372688	199206432	213333744
36	aspartate	Amino Acid	Alanine and Aspartate Metabolism	443	LC/MS Pos Early	234	1165	134.045	5960	56-84-8	C00049	HMDB0000191	227558976	221601424	267501296	233028208	228270784	231452528	245258864	265082448	260864432	234238128	261181488	262552320	238850960	248770736	271036640	242703520	211161488	203532912	217656144	214165296	174709264	171474832	182937008	189092000	261766032	247578720	237807200	246458464	218298784	272208704	224589104	217528864	278989472	253422080	256665504	249103984	275529696
1519	behenate (22:0)*	Lipid	Long Chain Saturated Fatty Acid	12125	LC/MS Neg	314	6745	339.327	8215	112-85-6	C08281	HMDB0000944	3.96398e+06	4.06474e+06	4731953	6282277	10612919	5668954	7.55831e+06	9017085	4600331	3545608	2579379	1762885	3518681	4816960	3574558	3611218	6806215	1682249	6685764	5028352	2358008	3854585	2896211	7486871	2046536	7450801	3707864	5871498	5296555	5720813	3129653	5743347	3285654	2379881	1728196	2805317	2062389
3100	behenoyl dihydrosphingomyelin (d18:0/22:0)*	Lipid	Dihydrosphingomyelins	57331	LC/MS Pos Late	100009026	3300	789.684	44260132			HMDB0012091	3591167	2880045	3031248	2854303	3.62361e+06	3.7699e+06	3383121	3222424	3355860	3433358	3561933	3.39857e+06	3.4369e+06	3753809	3278234	3891769	3896038	3.68641e+06	3757941	3.73266e+06	3122302	3034542	2988426	3054296	3666547	3280495	3584008	3331774	2652029	3221209	3.67244e+06	3.31931e+06	3.63036e+06	3741070	3918399	3.71811e+06	3354533
3106	behenoyl sphingomyelin (d18:1/22:0)*	Lipid	Sphingomyelins	48492	LC/MS Pos Late	100006294	3250	787.669	44260125			HMDB0012103	127733064	107838048	112357064	105270328	128485680	132160064	117216728	122304224	112713176	126256952	120945672	121502384	127041912	121485328	119917056	125366240	132569480	116158568	126542304	134848224	105073384	100763992	115122560	112438576	125652368	119082656	134206752	114412936	104457128	114710856	126805896	116823744	135572032	126500512	125383312	125700224	119667032
1868	behenoylcarnitine (C22)*	Lipid	Fatty Acid Metabolism (Acyl Carnitine, Long Chain Saturated)	57514	LC/MS Pos Late	100015832	1561	484.436	71464577			HMDB0062468	142414	126027	165202	138386	150856	170054	155582	130383	129698	152335	135240	142080	134511	139237	121381	118132	132828	126300	111213	112148	88181	105255	86702	110060	212760	193204	216192	235304	128199	167360	139452	164537	151520	154712	149375	161960	134454
4476	benzoate	Xenobiotics	Benzoate Metabolism	15778	LC/MS Neg	100000008	1750	121.029	243	65-85-0	C00180	HMDB0001870	1151052	1112091	1033424	1183691	1235969	1277152	1375771	1466040	1262293	1399526	1.61066e+06	1507077	1504291	1.52278e+06	1565827	1705456	2.02683e+06	1.7653e+06	1.88822e+06	1667825	2258193	2469711	2354679	2469595	1034562	1190114	982781	1055056	1388898	1508477	1470630	1305843	1595127	1444795	1.52026e+06	1438185	1300984
4239	beta-alanine	Nucleotide	Pyrimidine Metabolism, Uracil containing	55	LC/MS Pos Early	244	1905	90.055	239	56-41-7;107-95-9	C00099	HMDB0000056	6412124	5438028	6926316	6463911	5094248	5318688	6.00406e+06	6.07624e+06	5149964	4563356	5186156	5.22868e+06	4447770	4294972	5411199	4294133	3984075	3633195	4512497	4.53139e+06	3226987	3387714	3847154	3682702	7441030	7462888	6558832	7062373	5.52324e+06	7168647	5.73261e+06	5.5542e+06	5872964	4409577	5468172	4949074	4786009
56	beta-citrylglutamate	Amino Acid	Glutamate Metabolism	54923	LC/MS Neg	100003271	530	320.062	189741	73590-26-8	C20775		875500	861613	748643	761999	982059	885229	912450	925996	883368	814372	1096850	780919	733782	733747	854466	782811	647113	624523	660505	639627	481263	484510	491529	469013	948555	816486	882687	929087	932770	1080980	976910	974011	954334	803134	958527	893557	840367
4828	beta-guanidinopropanoate	Xenobiotics	Food Component/Plant	35101	LC/MS Pos Early	100001411	2145	132.077	67701	353-09-3	C03065	HMDB0013222	499245	566258	579536		290854	722958	106739	775776	950206	430743	883106	702960	1002529	782213	1305191	847822	1068097	1108447	1156945	1399505	867769	712882	1152330	854266	215212	272073	517323		640597	878482	304197	452293	541711	871481	1002841	476948	688974
363	beta-hydroxyisovalerate	Amino Acid	Leucine, Isoleucine and Valine Metabolism	12129	LC/MS Polar	1442	1149.8	117.056	69362	625-08-1		HMDB0000754	1129216	911239	1064041	855512	992460	810886	969016	910557	862811	702440	801442	823457	780756	956373	730054	951606	635612	541705	508338	591734	467667	438600	435846	416098	516753	462240	525203	418824	497995	614296	424904	583959	383917	418144	544986	349357	345718
364	beta-hydroxyisovaleroylcarnitine	Amino Acid	Leucine, Isoleucine and Valine Metabolism	35433	LC/MS Pos Early	100001594	2584	262.165		99159-87-2			3933717	3463269	4.18036e+06	3724236	4083961	4067939	3.79444e+06	4494230	3902815	3554095	4492031	4.18444e+06	3286856	3939930	5101451	4330643	3999771	3357659	4212365	4559926	3480890	3329700	3749459	3577491	4384449	3999369	4228777	3.91299e+06	3251388	4434765	3751058	3980964	4464204	3489833	3628393	3.8901e+06	3900044
3221	beta-sitosterol	Lipid	Sterol	27414	LC/MS Pos Late	100001033	3054	397.383	222284	83-46-5	C01753	HMDB0000852	199329	219144	186905	162021		210927	137907	168712	143901		155091	186926	178035	192413	181665	209987	179845	191271	218699	210960	291124	260143	135774	201958	194050	123798	285335	84900	109052	232760	251959		196668	175337	284331		181644
7	betaine	Amino Acid	Glycine, Serine and Threonine Metabolism	3141	LC/MS Pos Early	799	1064	118.086	247	107-43-7	C00719	HMDB0000043	265925328	227246352	284883840	250706368	223882720	247134672	249599296	272624000	255125264	233155568	274630528	253224160	251321936	246390832	294757632	252730512	254928464	224716208	261240112	276970752	212055168	210538704	234036208	232171248	314847776	274177248	265333840	266499312	234164528	291814816	232165088	229921024	301962560	255659072	255435360	237354208	250234464
4799	betonicine	Xenobiotics	Food Component/Plant	38100	LC/MS Pos Early	100002153	1012	160.097	164642	515-25-3	C08269	HMDB0029412	7.88882e+06	6616597	7.96535e+06	7.49505e+06	6640753	7417230	7203550	8542624	6485680	6710956	8394531	7802905	7355562	7.34341e+06	8983645	7357649	7729152	6986724	8322110	8560090	6135025	6016208	7.57606e+06	7609443	8739819	7.75863e+06	7.5237e+06	7.64514e+06	6772068	8317506	6940905	6860794	9012264	6830118	7.33902e+06	7.00564e+06	7268941
6444	bilirubin degradation product, C16H18N2O5 (2)	Partially Characterized Molecules	Partially Characterized Molecules	64404	LC/MS Neg	100022004	3204	317.114					145380	131746	139177	141079	135221	134260	144081	159939	162725	134259	171391	142088	165021	139897	154075	138997	156525	176928	149409	188347	170603	171044	173001	189000	179757	170824	166488	171707	131390	145929	129234	118730	125532	146468	105089	137751	145049
6450	bilirubin degradation product, C16H18N2O5 (3)	Partially Characterized Molecules	Partially Characterized Molecules	64414	LC/MS Neg	100022014	3354	317.114					207924	219122	234521	224080	230867	221708	224820	229715	245822	214662	258425	236262	220758	217032	232979	230911	244088	250153	237053	258024	249532	272384	273730	315846	326668	270912	264890	280910	179876	232507	223268	174789	220825	207118	160819	203871	241534
4384	biotin	Cofactors and Vitamins	Biotin Metabolism	568	LC/MS Pos Early	251	2253	245.095	171548	58-85-5	C00120	HMDB0000030	252267	333168	328337	367461	150726	126330	206180	217673	189094	210326	200488	282371	169066	212968	221761	187090	191969	238685	260171	215088	484971	382661	458590	470158	272465	201758	248821	238028	119404	220703	153303	174790	238119	254351	217048	251627	209082
1487	butyrate/isobutyrate (4:0)	Lipid	Short Chain Fatty Acid	40605	LC/MS Neg	1143	1062	87.0452	264	109-92-6	C00246	HMDB0000039	219533	390613	317098		298098	223598	281596	228590	259443		337637		159757	373812	242147	226392			402412	135574	318183		251813	427266		176892	385900		584583	329728		306350	275217	301938			226565
261	C-glycosyltryptophan	Amino Acid	Tryptophan Metabolism	48782	LC/MS Pos Early	100006379	2700	367.15	10981970	180509-18-6		HMDB0240296	94860	81361	126390	91408	102271	93151	114222	108276	115187	85411	106496	109884	119433	101539	125511	109009	101922	115628	112556	120498	97914	89056	114622	102892	116558	126565	95851	94552	93628	111535	85729	91959	104114	105342	116794	99636	96148
3224	campesterol	Lipid	Sterol	33997	LC/MS Pos Late	100001269	2873	383.367	173183	474-62-4	C01789	HMDB0002869	333210	175782	254528	221526	305701	326936	265332	278552	305921	327468	334333	291883	309342	317156	302315	328054	335289	320626	322446	306663	262962	211693	287340	265666	332348	244649	267908	241911	227538	309295	258393	273486	191331	328458	320823	353749	335777
1489	caproate (6:0)	Lipid	Medium Chain Fatty Acid	32489	LC/MS Neg	926	2713.7	115.076	8892	142-62-1	C01585	HMDB0000535	1174072	1255505	1495685	1190549	841066	745041	975129	990599	800658	838981	1477114	1039775	806030	686208	925907	1116502	737590	694808	762050	708972	844464	915394	867162	1138941	1251062	1487258	1227418	1007571	1051948	1739792	890498	820282	1075403	1207461	926588	918212	1117239
1491	caprylate (8:0)	Lipid	Medium Chain Fatty Acid	32492	LC/MS Neg	932	4362	143.108	379	124-07-2	C06423	HMDB0000482	817192	1988612	955111	727402	853692	426198	360861	713970	613414	853230	1055615	939274	843319	853339	947916	1194714	710001	645856	850048	542827	724022	341836	503659	818907	872349	730865	805464	273717	1230089	1128239	1063128	569719	983735	1079013	893821	870418	940600
58	carboxyethyl-GABA	Amino Acid	Glutamate Metabolism	40007	LC/MS Pos Early	100003260	2085	176.092	2572	4386-03-02		HMDB0002201	231244	192235	181688	197505	280781	342907	323853	368539	262525	249518	410142	360691	328557	250403	333304	340092	338748	303845	407890	427529	269916	229046	394501	348014	182629	157826	183071	193350		298439	176058	209628	253542	252657	230479	206537	254416
1932	carnitine	Lipid	Carnitine Metabolism	15500	LC/MS Pos Early	100000007	1978	162.113	288	461-05-2	C00487,C00308	HMDB0000062	100607640	86223296	115044904	95890200	68028224	72728088	75589688	87869128	61077468	57606940	70409840	61225304	51373544	50703724	66176128	50734904	44473064	40359472	44209068	50237200	36769004	37516964	42515592	41777380	141435632	128777448	119086960	136423216	86509728	105945008	79862000	78124824	81505888	58152828	65233440	59494972	57418752
84	carnosine	Amino Acid	Histidine Metabolism	1768	LC/MS Pos Early	249	2942	227.114	439224	305-84-0	C00386	HMDB0000033	307327	271301	324644	278136	242593	290008	244945	284354	275657	227813	267726	291325	268053	284629	294974	261667	263709	237584	263357	260902	248284	246337	246852	248144	369309	304318	298224	313258	238061	315824	259730	275111	302214	256853	260012	267094	259721
4498	catechol sulfate	Xenobiotics	Benzoate Metabolism	35320	LC/MS Neg	100001605	1906	188.986	3083879	4918-96-1		HMDB0059724	150527	167594	143800	160681	116364	123918	129898	134784	136024	144622	117511	135265	123414	155051	131061	135557	139475	149521	146076	149280	178437	182107	186800	193430	217081	210434	238208	203116	113903	162183	119337	124194	127681	141940	122753	149998	130245
3051	ceramide (d16:1/24:1, d18:1/22:1)*	Lipid	Ceramides	57437	LC/MS Pos Late	100015727	3850	620.598					4364952	3.82572e+06	3817318	3871361	4951529	4658317	4345844	4574916	4629189	4446134	4875142	4582167	4833005	4647826	4382690	4858734	4858293	4870438	4720036	5066392	4.572e+06	4023171	4183535	4529250	4673934	4626597	4423490	4584014	3493818	4540939	4399369	4640548	4647859	4461088	5136932	4545372	4606126
3047	ceramide (d18:1/14:0, d16:1/16:0)*	Lipid	Ceramides	57432	LC/MS Pos Late	100015735	2477	510.488					464768	374452	264106	417419	505768	455432	334372	439953	323194	278001	300708	510918	349160	281879	246606	304246	449628	347966	473255	497646	397132	438558	585678	528452	333570	314656	314518	212331	267697	229483	376267	348993	205417	391434	314198	373139	209270
3048	ceramide (d18:1/17:0, d17:1/18:0)*	Lipid	Ceramides	57434	LC/MS Pos Late	100015737	3055	552.535					638678	499869	511910	507952	674716	652008	588499	607643	593288	621877	620750	530032	634772	603826	637918	612421	668751	614154	617660	630020	587637	582730	538792	600323	544280	503927	598425	560316	458113	555116	510388	549798	605301	534562	611495	557275	539925
3050	ceramide (d18:1/20:0, d16:1/22:0, d20:1/18:0)*	Lipid	Ceramides	57440	LC/MS Pos Late	100015755	3920	594.582					5093678	4246550	4065739	4413758	5.45097e+06	5096776	4601509	5230556	4880038	5008905	5.46164e+06	4547640	5406087	4699158	5060399	5437017	5661267	4829237	5189409	5282124	4415172	4432801	4347447	4671439	4945927	4644035	5.27384e+06	4772178	3988598	4896526	4972869	4836403	5169291	4715958	5477736	5064977	4709395
3052	ceramide (d18:2/24:1, d18:1/24:2)*	Lipid	Ceramides	57443	LC/MS Pos Late	100015744	3858	646.613					37219860	31658242	30798962	31434904	39123664	38305240	34741440	37350028	36828860	37354016	38264992	36444980	37564208	38671420	36899208	38733028	40005544	37287304	38603796	40510624	34278004	32593918	34245284	35207868	37113244	35674248	37011760	36107480	29147928	37461808	36553216	36046000	37720132	35974960	40755460	37796536	36291372
1870	cerotoylcarnitine (C26)*	Lipid	Fatty Acid Metabolism (Acyl Carnitine, Long Chain Saturated)	57516	LC/MS Pos Late	100015835	1649	540.499	53477828			HMDB0006347	437887	360837	413808	353678	349197	385151	360593	371202	343980	337642	413562	283116	311096	305175	320726	314041	310361	275898	287989	271039	240876	263152	244518	224235	400030	468833	476927	473364	328609	390344	426807	380150	367351	325365	371160	368239	293893
3453	cholate	Lipid	Primary Bile Acid Metabolism	22842	LC/MS Neg	136	5165	407.28	221493	81-25-4	C00695	HMDB0000619	1107026	1611757	1404741	1402436	870235	837146	1109765	1088566	987300	1050471	820574	1084719	842557	1046866	912164	1063982	1081851	1110409	1270353	1124376	2257862	2017505	2153416	2488958	1242841	1014758	1052113	1082598	758884	1120901	933684	989077	1060279	1168651	992308	1157607	908218
3192	cholesterol	Lipid	Sterol	63	LC/MS Pos Late	266	2707	369.352	6432564;11025495;5997	57-88-5	C00187	HMDB0000067	148781712	130582136	118607600	117613112	148711408	153403392	146496336	139666528	148870592	147202464	144495872	138856208	135655776	136460160	114055680	146254032	160304016	169835120	147446368	138302592	123530216	127447792	110745456	111690208	136151264	135392560	163785664	129044952	105629136	137999040	160156448	146511616	145690016	134548688	142402112	128296304	124133176
3193	cholesterol sulfate	Lipid	Sterol	35324	LC/MS Polar	100001606	681	465.304	65076	2864-50-8	C18043	HMDB00653	1798858	1241764	1316082	1283506	1209505	1212002	1266070	1170125	1.27006e+06	1258022	1158659	1156565	1234904	1179669	1156094	1178356	1319115	1162538	910215	1154546	1001401	1064326	990303	925194	1411047	1364256	1430273	1573893	1.2719e+06	1360848	1297855	1372595	1269388	1248831	1.47114e+06	1357630	1304827
2232	choline	Lipid	Phospholipid Metabolism	15506	LC/MS Pos Early	1256	1961	104.107	305	67-48-1	C00114	HMDB0000097	98322960	88555176	118969664	97273936	85151608	93357168	102189600	119805280	99129400	94987056	117740040	118968096	110129872	117203848	134423872	115372008	133999248	123346440	130547224	131587592	108202664	99697608	106929768	110394496	87763392	74833656	72255200	82413528	81885488	103092824	80753472	80273784	113743560	94383520	89413960	90663656	103340104
2233	phosphocholine	Lipid	Phospholipid Metabolism	34396	LC/MS Pos Early	267	700	184.073	1014	72556-74-2	C00588	HMDB0001565	45498744	45722824	52277176	53888820	53274160	54636588	60583320	65217348	56153672	54183280	63526964	56664904	84060824	90106624	100126368	85648672	123318416	132128064	133171040	135169760	122885048	127825488	131822736	138985536	19475728	17269332	17084028	19261330	22126572	24674164	20959752	21395688	27891128	21133034	23408736	21401756	23891290
1856	cis-3,4-methyleneheptanoylcarnitine	Lipid	Fatty Acid Metabolism (Acyl Carnitine, Medium Chain)	64389	LC/MS Pos Late	100021728	845	286.201					227037	167841	208477	177301	213144	210506	173898	208590	153223	150861	163331	147898	139907	156458	146410	148617	135741	109455	114830	122417	93694	87332	102151	99867	234408	216167	219082	224841	173665	229692	207497	207900	193235	170895	184607	178939	152327
1439	citrate	Energy	TCA Cycle	1564	LC/MS Neg	1124	582	191.02	311	77-92-9	C00158	HMDB0000094	6781193	16372447	10395174	12705250	4722489	4445785	6404916	6112251	5367181	7678008	4408283	8294823	3724038	5524128	4651374	4719516	3969658	5334470	5233694	4400723	16914524	13621426	13998120	13826603	8569464	5711548	8.32738e+06	7628546	3613762	4275107	5761280	6707463	5117070	8662880	6174271	9126557	4741395
492	citrulline	Amino Acid	Urea cycle; Arginine and Proline Metabolism	2132	LC/MS Pos Early	391	1520	176.103	9750	372-75-8	C00327	HMDB0000904	45326532	33589216	42151060	41656944	40200876	42741456	44412132	42037016	39597816	35680468	41825556	34591944	38838036	34556216	39057444	37340008	27982062	29355676	30931940	30671988	17904436	21053346	23964086	20827752	57390184	49197132	48729628	49947356	45168448	49350340	40873836	38822404	43238968	35127216	39239072	34302208	39761536
593	CoA-glutathione*	Amino Acid	Glutathione Metabolism	62804	LC/MS Neg	269	1326	535.084	46873828	6477-52-7	C00920		393523	338287	354595	367756	432310	463309	441734	488985	420768	412258	557164	463217	369071	373004	452607	395584	279385	315027	317642	309592	283083	244977	297460	313997	407469	338213	325007	327887	483761	475652	386285	417386	449952	411711	436387	413165	441724
528	creatine	Amino Acid	Creatine Metabolism	27718	LC/MS Pos Early	1221	1947	132.077	586	57-00-1	C00300	HMDB0000064	1189779840	1077638400	1292094464	1195208960	1059409216	1135389568	1171367936	1266794368	1051660416	978900928	1118899456	1125749504	985996160	1006051712	1217420288	1040048640	1038605696	956636992	1073622528	1131494144	845480256	897770944	1005898304	971338752	1433402496	1316691968	1225091968	1250467712	1134948736	1279303808	1119667840	1134821760	1258740096	1020268096	1129960320	1027473536	1132856192
530	creatine phosphate	Amino Acid	Creatine Metabolism	33951	LC/MS Pos Early	100000112	660	212.043	587;9548602	922-32-7	C02305	HMDB0001511	1608043	1609169	1278320	1227230	2229508	2029768	1468220	1494014	1.88797e+06	1860735	1577215	1451676	1620430	1.63987e+06	1561513	1.61049e+06	1678329	1460586	1341462	1232004	1099666	1163982	926580	916072	1572662	1512810	1748813	1.92274e+06	1269683	1566310	1692198	1958649	1529734	1360367	1857281	1654390	1509460
529	creatinine	Amino Acid	Creatine Metabolism	513	LC/MS Pos Early	275	2055	114.066	588	60-27-5	C00791	HMDB0000562	25162804	17186032	19396744	19262424	8247622	13513010	8658561	10881394	6138093	9605079	9613781	9770821	14355665	10921975	10192136	6915117	9930773	7073301	5966047	7191302	5456406	6847258	6487504	8638532	32314424	29875932	32030378	32120580	10868781	10545764	12165049	10333517	13375784	6471149	8017853	6950700	6626762
455	cysteine	Amino Acid	Methionine, Cysteine, SAM and Taurine Metabolism	1868	LC/MS Pos Early	800	1475	122.027	5862	52-90-4;56-89-3	C00097	HMDB0000574	634811	1322475	1124063	1233339	306674	321372	488510	569955	491889	490751	475602	733505	327741	426796	526713	443158	369828	359246	520989	425387	1.52052e+06	849861	1172981	1225443	965323	672073	812090	697924	388439	543588	430119	452306	577220	767248	601465	643923	499151
468	cysteine sulfinic acid	Amino Acid	Methionine, Cysteine, SAM and Taurine Metabolism	37443	LC/MS Pos Early	100002113	597	154.017	109	207121-48-0	C00606	HMDB0000996	168868	324271	249540	268820	60806	47819	33155	53571	43051	47855	94743	50738	45398	37606	57956	47475	52410	36237	38474	36571	177243	108265	102006	169215	184908	137118	152193	171958	49963	105286	43698	42817	55089	69568	62492	66708	73871
573	cysteine-glutathione disulfide	Amino Acid	Glutathione Metabolism	35159	LC/MS Pos Early	100001437	2465	427.095	3080690	13081-14-6	R00900	HMDB0000656	55628	168672	103697	123601		22913	63742	35460	27852	34615	37234	57090	27558	40749	45214	47368	31378		28836		115807	58265	58930	89935	92952	47387	56358	60623	43624	80627	31083	44020	72547	74437	79077	75305	35308
576	cysteinylglycine	Amino Acid	Glutathione Metabolism	35637	LC/MS Pos Early	278	2132	179.048	439498	19246-18-5	C01419	HMDB0000078	237058	148821	228906	231949	229767	286071	236905	351989	354796	241523	451973	398033	324156	275851	415888	314661	219458	218498	306269	223495	130264	163962	249614	213186	187980	218123	186822	240093	192162	167295	182605	171041	365096	368758	297193	264838	390244
4251	cytidine	Nucleotide	Pyrimidine Metabolism, Cytidine containing	514	LC/MS Pos Early	827	2124	244.093	6175	65-46-3	C00475	HMDB0000089	2493589	1893881	2475053	2035782	2594198	2939110	2650070	2941202	4063402	3363935	4232000	3270284	5918833	5985602	6288382	5391555	6988766	6387611	6981524	7431925	5409458	6.43284e+06	6204445	5727168	1073381	858079	1095759	1242389	1209310	1526191	1367839	1267430	1310498	1189232	1397649	1223054	1253077
2234	CDP-choline	Lipid	Phospholipid Metabolism	34418	LC/MS Pos Early	1220	725	489.115	13804	33818-15-4	C00307	HMDB0001413	75434	45933	79290	71698	72354	47872		86019	104715	79008	53815	44384	186638	145714	143231	119441	175642	125715	186584	314926	311053	307048	248705	319309	47761	43612	54213	48266	41969	43358	26465	27344	44708	49817	38526	24864	55821
4247	CMP	Nucleotide	Pyrimidine Metabolism, Cytidine containing	2372	LC/MS Pos Early	282	835	324.059	6131	63-37-6	C00055	HMDB0000095	239697	215361	277229	240825	243339	190709	210816	278370	306970	270869	205138	323081	316093	332738	445846	441185	333671	375383	423049	406515	647270	693978	749141	761310	218639	213108	187362	173784	164473	153853	198702	218299	207737	132803	138157	149923	96276
1931	deoxycarnitine	Lipid	Carnitine Metabolism	36747	LC/MS Pos Early	100001662	2052	146.118	22620	6249-56-5	C01181	HMDB0001161	58702040	47494964	63013108	58247608	52151268	58570428	55382148	66660372	51756848	51905752	63154340	64526116	59269140	55967844	73053360	57460860	62004724	52669832	60202728	68619664	47911648	47099344	53038372	55057748	65385732	56419032	57924272	62413980	55366260	67540264	49526152	50945336	68342592	55409764	52716748	48720640	56447192
3479	deoxycholate	Lipid	Secondary Bile Acid Metabolism	1114	LC/MS Neg	302	5294	391.285	222528;440355	83-44-3	C04483	HMDB0000626	171545	227325	223211	248318	111535	148221	170804	155824	153252	182011	164894	134109	112283	188770	110363	137192	118240	181830	181140	150083	307833	240292	362606	330369	225877	218909	191596	133733	111602	191608	130623	101016	211363	168822	164173	211695	136157
1570	dihomolinoleate (20:2n6)	Lipid	Long Chain Polyunsaturated Fatty Acid (n3 and n6)	17805	LC/MS Neg	1231	5730	307.264	6439848	2091-39-6	C16525	HMDB0005060	3862092	3577821	2649527	4231863	3672929	2336154	3555456	5461977	2254884	1695682	1191517	941724	1841429	2464235	1384585	1991929	7748861	1332306	7095829	5818467	1944099	4798846	2105441	9553475	538614	2220569	1943120	2321319	1485569	2032137	1799999	3233386	1256888	1045594	519636	1290447	669101
1572	dihomolinolenate (20:3n3 or 3n6)	Lipid	Long Chain Polyunsaturated Fatty Acid (n3 and n6)	35718	LC/MS Neg	100001739	5596	305.249	5280581	17046-59-2	C03242	HMDB0002925	7.52739e+06	8944200	6153759	10091851	7861616	4680796	8518487	10030142	6186396	4774373	2748681	1274541	4329801	8322317	3165770	3565825	25619354	3558095	19141160	16010123	6629645	20417848	7455225	28547136	870524	4840839	3667612	4727577	2412891	3.97891e+06	2352596	4285026	2382462	1793345	884758	2414786	971137
1895	dihomo-linolenoylcarnitine (C20:3n3 or 6)*	Lipid	Fatty Acid Metabolism (Acyl Carnitine, Polyunsaturated)	57521	LC/MS Pos Late	100015840	1392	450.358					1.96981e+06	1654154	1.70146e+06	1619848	1999000	1977188	2026900	1.98401e+06	1777023	1808734	1813937	1705048	1682730	1719555	1.71213e+06	1596865	1699882	1510289	1632701	1595009	1409169	1522145	1297034	1455862	2.03248e+06	1727445	2.01168e+06	1.96587e+06	1975135	2416565	2376559	2208664	2225017	1877612	2222614	1969937	1.70186e+06
1893	dihomo-linoleoylcarnitine (C20:2)*	Lipid	Fatty Acid Metabolism (Acyl Carnitine, Polyunsaturated)	57520	LC/MS Pos Late	100015839	1436	452.373					1111231	934105	837460	893636	819402	848889	668362	826235	572913	591363	603856	537456	510145	517988	479707	505437	519070	457562	466813	485346	351180	381631	359421	402180	1314054	1283312	1311359	1245991	794595	1028662	930795	995832	688186	653441	713745	677623	514873
4206	dihydroorotate	Nucleotide	Pyrimidine Metabolism, Orotate containing	601	LC/MS Polar	923	1910	157.025	648	155-54-4	C00337	HMDB03349	2146942	1564534	2384118	2102801	1010194	1207636	1336751	1337573	1050700	921278	892769	1.02902e+06	1113782	1075541	1148315	1280296	903669	759773	873040	959005	606282	683203	782706	648586	2525603	2460823	1.95057e+06	2.05216e+06	1609240	1.88467e+06	1474758	1325138	1399820	1060723	1181422	1005434	1.02835e+06
1232	dihydroxyacetone phosphate (DHAP)	Carbohydrate	Glycolysis, Gluconeogenesis, and Pyruvate Metabolism	15522	LC/MS Pos Early	309	539	171.005	668	102783-56-2	C00111	HMDB0001473	4359760	1.85401e+06	3603605	2644046	3381457	3224118	3644660	2786014	4667975	3018026	4465763	3823544	6882700	6059285	6179556	7265186	6603742	5777234	6.86377e+06	7301098	3346651	4127419	4490314	4928170	2990743	3379662	2742563	3298835	2966059	3403945	2850722	3139427	4076942	3314059	3294110	2710280	4021453
498	dimethylarginine (ADMA + SDMA)	Amino Acid	Urea cycle; Arginine and Proline Metabolism	36808	LC/MS Pos Early	100001810	2850	203.15	123831;169148	102783-24-4	C21189,C03626	HMDB0003334,HMDB0001539	3301062	2587302	3.57198e+06	2456685	3240565	3.90922e+06	3546762	4.1264e+06	4.06184e+06	3949744	4899303	4503498	4404257	5182370	5558455	5363017	5809488	4863356	5974488	6132432	5439039	5402872	5424929	6003896	3287584	3.42954e+06	2838896	3.93986e+06	3163697	3649742	3059456	2933243	3916801	3199130	3313315	3.73604e+06	4002981
6	dimethylglycine	Amino Acid	Glycine, Serine and Threonine Metabolism	5086	LC/MS Pos Early	806	1104	104.071	673	1118-68-9	C03626	HMDB0000092	1.71554e+06	1448587	1331559	1441454	310694	342211	358555	490322	175854	142449	166792	184789						80615	119079	103110					2484017	2061278	1968848	1.7756e+06	500388	612411	563271	563008	206564	231535	184688	190514	122782
1577	docosadienoate (22:2n6)	Lipid	Long Chain Polyunsaturated Fatty Acid (n3 and n6)	32415	LC/MS Neg	100001182	6034	335.296	5282807	7370-49-2	C16533	HMDB0061714	183989	238002	152317	275576	149680	216998	271554	377228	115864		45205		142882	175129	82780	153754	307605	73752	296329	234900	45759	282315	168011	588912		330040		117539	107083	196602		172570	96282			110614	41734
1563	docosahexaenoate (DHA; 22:6n3)	Lipid	Long Chain Polyunsaturated Fatty Acid (n3 and n6)	44675	LC/MS Neg	100000665	5525	327.233	445580	6217-54-5	C06429	HMDB0002183	4767125	3246180	3017256	4.07634e+06	4843307	4564375	4.93619e+06	7618531	3739324	2485340	2069955	495337	1969321	3.24116e+06	1372062	1874766	10472657	1.36568e+06	7772750	5434137	2.66018e+06	8137297	3167694	13795138	491052	3432919	2411656	2924293	1735548	2.73866e+06	1.60456e+06	4548665	1742619	762827	477454	1131111	744188
1562	docosapentaenoate (DPA; 22:5n3)	Lipid	Long Chain Polyunsaturated Fatty Acid (n3 and n6)	32504	LC/MS Neg	100001181	5571	329.249	6441454	2234-74-4	C16513	HMDB0001976,HMDB0006528	9504278	9282656	6430958	11023607	7593137	5848360	9874799	13347271	6839706	4758992	3.48262e+06	699047	4619797	7778377	3.0341e+06	4873917	28958262	3734805	24774652	17984086	5789812	18861988	6614072	32241148	676179	5.4306e+06	4170151	4762727	2.7019e+06	4296812	2432536	7835624	2774305	1506918	937919	2480491	979875
1900	docosapentaenoylcarnitine (C22:5n3)*	Lipid	Fatty Acid Metabolism (Acyl Carnitine, Polyunsaturated)	57529	LC/MS Pos Late	100015851	1387	474.358	71464594				515871	462573	429486	411237	744667	695602	631690	649909	556028	572721	456010	549108	592406	559521	507929	570547	530756	472187	506165	516730	487820	455830	436901	442596	448523	415527	492752	449911	558619	658592	666460	720311	613724	599396	701159	602717	573506
1689	dodecadienoate (12:2)*	Lipid	Fatty Acid, Dicarboxylate	62276	LC/MS Neg	100020478	5146	195.139	25480				333559	64495	122384	82959	81633	90067	100006	67479		96265	113176	141743	112285	94669	112839	699664	290983	91244	91330	102231	88520	51752		108099		51859		70188	137602	215390	95328	71843	82435	109669	176885	67674	72187
1560	eicosapentaenoate (EPA; 20:5n3)	Lipid	Long Chain Polyunsaturated Fatty Acid (n3 and n6)	18467	LC/MS Neg	2050	5450	301.217	446284	10-2005-9;10417-94-4	C06428	HMDB0001999	1498329	1478139	1376703	1787269	1513314	1315404	1731549	1843022	1512314	1347143	1039398	579105	1196901	1943870	820799	1084471	6590345	1020739	4687457	3067858	1517902	3391852	1684469	6429472	247893	882352	843459	789032	419876	773042	489482	1244578	473789	550636	303540	553018	378855
1543	eicosenoate (20:1n9 or 1n11)	Lipid	Long Chain Monounsaturated Fatty Acid	33587	LC/MS Neg	100001335	5950	309.28	5282769;5282768;94159		C16526	HMDB0002231,HMDB0062436	7877678	9056506	5851493	11411028	7.75254e+06	5.29481e+06	7488604	13631200	4711229	3389269	2419073	2205016	4446936	5529535	3.1161e+06	4289826	14141892	2786186	12559854	10760192	3397307	9552603	4971193	18976660	2089567	8753755	4011370	5637811	3.83423e+06	5781007	4605577	7522281	3170098	3162836	1900550	4310600	1.74404e+06
1887	eicosenoylcarnitine (C20:1)*	Lipid	Fatty Acid Metabolism (Acyl Carnitine, Monounsaturated)	57519	LC/MS Pos Late	100015838	1484	454.389					1810923	1434057	1520616	1513149	1473135	1373013	1271726	1402708	1.04009e+06	1192750	1150809	1061666	945302	958934	984606	960489	891640	892529	885003	835635	694804	775202	679337	734408	2046255	1.95888e+06	2.04e+06	1955906	1300377	1573363	1598477	1491266	1325097	1096087	1392635	1257011	1067148
4893	ergothioneine	Xenobiotics	Food Component/Plant	37459	LC/MS Pos Early	100002154	850	230.096	5351619	58511-63-0	C05570	HMDB0003045	51941800	52203476	58234044	50753552	38847648	39214424	41947384	44996808	42056612	42807356	43120448	44278564	42911368	49586296	49235780	46200204	48327384	42522556	47843804	46211512	47043736	41725576	46671508	45941944	51823816	42348104	43057424	47686112	40723032	53891424	37912344	43990428	51605940	43157716	51029432	43322684	39857212
1547	erucate (22:1n9)	Lipid	Long Chain Monounsaturated Fatty Acid	1552	LC/MS Neg	1087	6355.6	337.311	8216;5281116	112-86-7	C08316	HMDB0002068	619568	577809	1552616	812965	1543310	910477	4190303	1.1111e+06	2367500	1972606	1314688	285810	1731671	2367302	1736889	1388304	1183680	1042612	1535020	1203670	1457873	3794240	629358	1557622	265990	906621	416311	1133040	1976483	2165529	385500	791644	1587502	313714	701265	386031	1078282
4895	erythritol	Xenobiotics	Food Component/Plant	20699	LC/MS Polar	100000846	1491	167.056	222285	149-32-6	C00503	HMDB0002994		45735	43287	48931	78130	83821		63740	128513	116463	133284	103475	166856	162916	141518	191085	174026	118027	162497	101012	163867	140878	102149	148253		158446	182183	129642		82622			88361		94968		145741
1431	erythronate*	Carbohydrate	Aminosugar Metabolism	42420	LC/MS Polar	100001320	2186	135.03	2781043	88759-55-1		HMDB0000613	77749680	74073096	78276880	71855920	58122628	77874952	69601456	76654200	92375728	83969584	70333904	84495504	104764640	112284424	102067696	111919336	97357192	94230864	87542208	90009200	83680608	77836072	76745544	76868424	85239024	76191856	85827240	83491760	60922016	78509200	74681424	64717896	63467736	66465204	70462752	70949944	65502744
4333	FAD	Cofactors and Vitamins	Riboflavin Metabolism	2134	LC/MS Neg	327	2425	784.15	643975	146-14-5;84366-81-4	C00016	HMDB0001248	106558	97164	97338	90287	133090	126557	125362	129433	137971	126226	164604	136601	172321	152664	169518	165160	175349	160494	160602	180288	113596	118922	149421	124513	90223	86817	83064	72605	113293	142858	114300	118249	150826	140422	136611	126377	136289
4386	folate	Cofactors and Vitamins	Folate Metabolism	1826	LC/MS Neg	328	1467	440.132	6037	59-30-3	C00504	HMDB0000121	72474	176468	86445	129905		36039	59828	56209	55612	81452	54250	100024	48330	73096	65823	71933	87875	93976	98133	91352	237962	172080	185164	206283	60885	45295	63110	55921	43484	68401	40601	62402	75330	90864	77041	96879	68367
81	formiminoglutamate	Amino Acid	Histidine Metabolism	43493	LC/MS Pos Early	100002500	1880	175.071	439233	816-90-0	C00439	HMDB0000854			53820	38967	38189	57699	69664		72968	57638	104815	91463	57872	73453	104123	82119	55774	62308	94493	92717	64709	57912	100629	109185					68405	81426	45979	36514	119779	95347	77433	64593	96918
1346	fructose	Carbohydrate	Fructose, Mannose and Galactose Metabolism	48195	LC/MS Polar	878	2065	225.062	2723872	57-48-7	C00095	HMDB0000660	1933792	1907462	1985199	1788880	1628613	1845375	1667960	1650282	3072078	2833164	2804643	2.76957e+06	3369334	4077997	3682253	3187400	3104396	2522819	2833258	2426827	3.07375e+06	2.69001e+06	2812140	2701890	2494402	2185366	2523966	2399965	1305846	1.63648e+06	1769589	1581254	2422871	2343259	2620230	2.72226e+06	2850923
1229	fructose 1,6-bisphosphate	Carbohydrate	Glycolysis, Gluconeogenesis, and Pyruvate Metabolism	15926	LC/MS Neg	1253	553.1	338.989	445557	38099-82-0;103213-44-1	C05378	HMDB0001058	45012408	39634796	39253248	43609896	119995944	114342960	103574248	121095384	136033616	119470680	207139024	122558256	130218312	126770680	149982992	139642528	145242128	139961232	157612464	158363984	91895088	98552936	107424816	100445872	43059232	41228468	36835028	39340632	83517248	81076768	74802304	66069168	117974600	110931344	106324648	102744288	134237824
121	fructosyllysine	Amino Acid	Lysine Metabolism	46227	LC/MS Pos Early	100005373	2784	309.166	9839580	21291-40-7		HMDB0034879	2297586	3543145	2564633	3649477	1209887	1796115	1671964	2674407	1103322	1790329	1339007	2.09049e+06	1035402	2369944	1167567	1473054	1189626	789257	592516	451801	1882629	1470526	1402807	1624972	2276762	2005451	2082576	2134459	1733633	2345005	1747681	2004062	2651860	1926206	2466609	2315463	1604788
1449	fumarate	Energy	TCA Cycle	1643	LC/MS Polar	330	3084	115.004	444972	100-17-8	C00122	HMDB0000134	7198558	5972998	6682773	5324991	4735277	5171092	4576004	4936560	6580794	5917524	5721473	5321881	9994327	10329145	8717216	10122177	17227948	13447618	13200058	12853305	11852550	12166411	12217179	11736767	6795171	6.22195e+06	6595555	6.65567e+06	3020659	3756280	3901434	4.05623e+06	4231503	3219371	5188086	4.03201e+06	3561618
1372	galactonate	Carbohydrate	Fructose, Mannose and Galactose Metabolism	27719	LC/MS Polar	100001026	3085	195.051	12310779;128869	299-28-5	C15930,C00880	HMDB0000565	1988796	1190579	5578227	4.73993e+06	3826652	6086289	4843269	7499689	5620472	4209458	4997428	1692075	5285920	4578676	1845656	4517900	1644385	1810281	1610989	1564635	1945751	1.27761e+06	1.25931e+06	1422779	2319019	1875019	4860052	5516250	1425583	1933439	5435268	3956202	6053636	5089880	1305361	1651942	4040044
2968	galactosylglycerol	Lipid	Galactosyl Glycerolipids	57345	LC/MS Polar	100003064	2518	299.098	16048618	16232-91-0	C05401	HMDB0006790	532199	469819	517954	475518	476182	489172	525948	538154	511651	498707	536393	457473	539180	509801	466264	517702	561833	497677	453372	483326	419245	435162	422074	435076	570433	517672	518601	562164	459857	486605	552650	458375	489122	486170	522360	510648	461471
650	gamma-glutamyl-2-aminobutyrate	Peptide	Gamma-glutamyl Amino Acid	37092	LC/MS Pos Early	100001502	2380	233.113		16869-42-4							62714	45785	106164	135568	52981		235847	145871		34111	149023	128670			61960	65854						22334			170213	282193	126791	89414	526569	383338	404647	389966	670987
632	gamma-glutamylalanine	Peptide	Gamma-glutamyl Amino Acid	37063	LC/MS Pos Early	100001843	1986	219.098	440103	5875-41-2	C03738	HMDB0029142	223138	148826	119374	85622	70439	53871	62767	56481	102844	72388	117239	140383	124312	91579	125358	93660	116234	176726	112886	173719	106488	101877	86430	83127	112653	102240	77549	215506	25049	73718	73349	128027	55261	107556	64140	65739	53819
633	gamma-glutamylcysteine	Peptide	Gamma-glutamyl Amino Acid	1778	LC/MS Pos Early	1036	2118	251.07	123938	636-58-8	C00669	HMDB0001049	202772	229068	244757	206683	75845	78807	143280	134567	126228	107641	103923	123525	74699	82834	104378	74289	98307	108563	64595	79439	457718	429998	500994	495147	63383	57665	134945	155161	63743	59582	47973	54025	93482	74140	76142	56436	67662
634	gamma-glutamylglutamate	Peptide	Gamma-glutamyl Amino Acid	36738	LC/MS Pos Early	331	1775	277.103	92865	1116-22-9	C05282	HMDB0011737	60163	40474	50945	61756	142626	171057	182406	173128	281830	185097	365292	159955	307907	344140	446390	360420	393075	436808	456911	507672	267281	277334	329441	251260	38795		21573	26014	114327	94872	74802	39480	223757	117113	150777	99433	239261
635	gamma-glutamylglutamine	Peptide	Gamma-glutamyl Amino Acid	2730	LC/MS Pos Early	1140	1430	276.119	150914	10148-81-9	C05283	HMDB0011738	182490	247789	205979	237806	187709	150235	198354	224800	216290	211656	208474	270777	155955	186527	197779	178382	200743	185537	166222	196488	305320	226819	269798	296621	207066	147717	171666	178610	157464	215236	180087	238244	223583	236713	235511	237662	213440
636	gamma-glutamylglycine	Peptide	Gamma-glutamyl Amino Acid	33949	LC/MS Pos Early	100001294	1535	205.082	100099	1948-29-4		HMDB0011667					137496			319359			278299		119660							171177									279166	356989	163753	177312	534797	437869	383968	265584	521346
638	gamma-glutamylisoleucine*	Peptide	Gamma-glutamyl Amino Acid	34456	LC/MS Pos Early	100001485	2940	261.144	22885096			HMDB0011170	356207	380229	427368	400032	738899	853454	854502	969287	1627102	1362018	1.71914e+06	1559902	2086055	2.04972e+06	2298117	2141265	2316342	2109550	2270970	2380202	2088612	2.00285e+06	2261330	2415882	230197	181848	173579	193487	570278	762466	637593	565109	1635001	1400251	1402526	1338262	2236402
639	gamma-glutamylleucine	Peptide	Gamma-glutamyl Amino Acid	18369	LC/MS Pos Early	1268	2991	261.144	151023	2566-39-4		HMDB0011171	311116	270859	346577	300744	707821	768287	750632	852145	1.3445e+06	1164073	1598061	1303632	1659943	1739456	2035846	1618899	1996788	1716678	1964910	2102150	1694280	1586701	2141224	1940959	131335	140862	82202	151318	569963	705724	530560	475563	1.39653e+06	1201696	1301254	1160958	1791586
643	gamma-glutamylphenylalanine	Peptide	Gamma-glutamyl Amino Acid	33422	LC/MS Neg	100000491	1825	293.114	111299	7432-24-8		HMDB0000594									27335			48411	25466	35265	40867	60338	43882	43734	59299	46486	53581	33985	49402	50133						33731			35884	32800		15040	35038
644	gamma-glutamylthreonine	Peptide	Gamma-glutamyl Amino Acid	33364	LC/MS Pos Early	100001314	1750	249.108	76078708	5652-48-2		HMDB0029159	836000	604599	806811	688242	2802493	2716480	2486517	3170367	3.95138e+06	2817575	5341597	2962482	4061471	4084034	5105989	4242355	4119827	4051556	4104054	4852164	3722022	3.44537e+06	3621528	3.73812e+06	319389	402424	267522	423137	3065198	2797306	2232114	1.99922e+06	5575859	3658311	3806488	3173301	5896196
647	gamma-glutamylvaline	Peptide	Gamma-glutamyl Amino Acid	43829	LC/MS Pos Early	100001126	2700	247.129	7015683	2746-34-1		HMDB0011172	203070	216435	198265	193984	544617	557615	567524	644938	934694	915709	1169654	951866	1314067	1260609	1661886	1578423	1405743	1390653	1.48596e+06	1530923	1435608	1385214	1641289	1761234	87641		62700		603162	409324	482856	478267	1479713	1420621	1037711	980351	1575463
1402	glucosamine-6-phosphate	Carbohydrate	Aminosugar Metabolism	580	LC/MS Polar	290	4521.5	258.038	440997	3616-42-0	C00352	HMDB0001254	50625	69736	57415	82297	90745	106068	145935	193673	113107	114844	236053	248896	156209	132142	267861	271664	163999	137517	285724	269296	182097	124671	285854	285653	133147	145872	28379		170100	200205	102635	62238	272898	256535	171886	181727	244254
1223	glucose	Carbohydrate	Glycolysis, Gluconeogenesis, and Pyruvate Metabolism	20488	LC/MS Polar	572	2342	179.056	5793	50-99-7	C00031	HMDB0000122	668677056	776009792	761268608	764029696	512229952	507352160	550064192	574536832	497494176	506770048	434909952	531930112	382020576	417710464	382376000	374933568	276724608	263307120	241197680	207309024	381253056	265967616	283220320	331110368	843064384	686502400	724687168	723163328	501287040	598287360	626963008	579110336	653278720	657560320	660846912	672709440	595640640
1224	glucose 6-phosphate	Carbohydrate	Glycolysis, Gluconeogenesis, and Pyruvate Metabolism	31260	LC/MS Polar	291	4537	259.022	5958	103192-55-8	C00092	HMDB0001401	374396	134967	266244	189317	3142307	2.08752e+06	1683553	2311001	3942462	3.46024e+06	4547959	2882774	2751076	1.96057e+06	3.25183e+06	2280671	1286630	970365	1113417	1031155	150067	270360	345971	251921	636230	600665	654832	641816	2286777	2235397	2624376	2419679	6080835	4685544	5974913	5146124	7236476
44	glutamate	Amino Acid	Glutamate Metabolism	57	LC/MS Pos Early	561	1500	148.06	33032	56-86-0	C00025,C00217	HMDB0000148	251925296	236747952	254643680	247065616	419297152	418612800	424787584	447648800	631787392	547582464	620800384	617543488	694782976	711688192	808891072	748883008	792400192	735565760	784171776	843159744	685060800	693285120	730873280	738080448	151660592	133969424	138543728	135934288	317124352	372464224	312842496	317965504	598055680	512303712	555615232	509666816	681186752
54	glutamate, gamma-methyl ester	Amino Acid	Glutamate Metabolism	33487	LC/MS Pos Early	100001103	2170	162.076	68662	1499-55-4;1499-55-4		HMDB0061715	3897928	3056133	3806666	3116585	2914112	3262334	3342858	4148457	3032700	2645066	4519249	4.08671e+06	2736849	3684047	4037378	3993885	3827423	3069863	4.17205e+06	3779157	3187391	2688923	3766775	3985373	3578964	3713909	2326783	2706064	4136233	5162921	3121955	3429951	6578277	4846843	5430944	4079705	5400310
45	glutamine	Amino Acid	Glutamate Metabolism	53	LC/MS Pos Early	563	1291	147.076	5961	56-85-9	C00064	HMDB0000641	752911296	1001452032	1006842560	959346688	677643776	711729024	812947264	848591808	822024192	820154112	861309824	980904512	776970304	910722688	967700736	861823424	921336384	890308992	949018944	957656320	1273880704	1112616448	1185417984	1226045696	813565248	670864384	713735552	728566144	586399936	812243456	642749120	701752512	894415872	882153472	852068352	882403648	816984576
6452	glutamine_degradant*	Partially Characterized Molecules	Partially Characterized Molecules	46225	LC/MS Pos Early	100001540	1900	129.066		2353-44-8			8044291	6.74778e+06	8152312	7500636	6020092	6.64486e+06	6.86052e+06	7.4359e+06	5749235	5255298	6492153	6299290	5215027	5458436	6584929	5376490	5662090	5184157	5661327	5585102	5126569	5436168	6073249	6218932	9517770	8.08882e+06	7709474	8136095	6758045	7645459	6.70465e+06	6567543	7.38165e+06	6109637	6330236	5830956	6046506
1659	glutarate (C5-DC)	Lipid	Fatty Acid, Dicarboxylate	396	LC/MS Polar	339	2900	131.035	743;4418048	110-94-1	C00489	HMDB0000661	654225	520555	484459	593027	401006	502943	395446	494300	388695	360749	497970	339161	265973	509952	405461	371320	223510	356429	273725	235254		213737	316086	275669	747307	835124	708231	779756	499483	518620	506068	271539	371679	407728	394143	363523	331253
567	glutathione, oxidized (GSSG)	Amino Acid	Glutathione Metabolism	27727	LC/MS Pos Early	448	2667	613.159	65359	103239-24-3	D00031,C00127	HMDB0003337	92160656	86919760	103834888	88919040	65975376	72799728	80151744	89395832	72906208	62666204	73204256	74064624	65776508	78499984	83964480	73752536	72856728	61152436	68048248	60164460	54673848	50938972	46870088	50551428	104396944	111070184	85525256	89117888	87967368	116125648	84673456	89678936	99299112	83515448	93687472	82406912	80907488
566	glutathione, reduced (GSH)	Amino Acid	Glutathione Metabolism	2127	LC/MS Pos Early	496	2000	308.091	124886	70-18-8	D00014,C00051	HMDB0000125	26984340	19633394	25589956	22235328	26326268	25401766	25499068	27730904	26629138	23542742	30856522	23582640	23689988	23339170	27491820	23135222	24831152	24838100	26006960	28560468	15555063	21062680	19310616	14977023	17898924	20182104	25434818	29065786	24683990	22616146	20740400	18500762	26984682	22247346	21135804	18141280	24184724
1243	glycerate	Carbohydrate	Glycolysis, Gluconeogenesis, and Pyruvate Metabolism	1572	LC/MS Polar	1052	2070.4	105.019	752;439194	600-19-1	C00258	HMDB0006372,HMDB0000139	18636536	18192304	20186018	17011006	13443609	20055688	15100046	17499800	21521324	19641474	18653598	18552840	18097408	21429390	17845532	19194608	19012272	18032368	17341960	16637245	27028388	23365576	22585668	23238764	21832636	19442886	24329604	23370998	11639768	14764751	15101138	13418850	15687962	15583000	15849231	17129212	15283445
2841	glycerol	Lipid	Glycerolipid Metabolism	15122	LC/MS Neg	1254	758	91.0401	753	56-81-5	C00116	HMDB0000131	925207	568443	762499	635078	1726385	1640350	2158817	1776343	2922112	3055386	4493469	3023761	6153191	6792916	6391482	7.17308e+06	7998030	10380316	10316323	9208491	15311304	14045224	15753402	15272589	283321	404040	234291	377581	312836	534341	438592	376084	744050	496015	908510	754233	620521
6158	glycerol 2-phosphate	Xenobiotics	Chemical	27728	LC/MS Polar	100001029	3681.7	171.006	2526;3611397	819-83-0	C02979	HMDB0002520	95930	69425	102954	85811			21679		57685	53790	39904		135458	135287	150845	128620	442818	461923	423071	429464	965043	1065765	1042330	953679	115838	116841	100301	97039
2842	glycerol 3-phosphate	Lipid	Glycerolipid Metabolism	43847	LC/MS Pos Early	100000258	580	173.021	754	29849-82-9	C0093	HMDB0000126	9264839	10534542	9984267	10963742	17095664	15672134	16586391	16812066	18100288	18565302	21855908	18401884	15374414	16868552	17912388	15830202	11844420	13189194	12425940	12351217	12667778	12248769	12769564	13891923	7.6383e+06	7.47896e+06	7983319	8109701	10342999	11129566	11106680	10924421	13593160	11039441	12666130	11756283	12367019
2240	glycerophosphoethanolamine	Lipid	Phospholipid Metabolism	37455	LC/MS Polar	100001620	3075	214.049	123874	33049-08-0	C01233	HMDB0000114	925329	980408	1244634	1097992	865046	902976	1142679	1185330	1098915	1035934	1303240	1289685	1093138	1181978	1232198	1283020	831456	841705	821797	839959	992485	952607	1001585	1.04102e+06	1302856	1231240	1052840	993874	921147	1051143	1017691	909213	1253030	1265203	1066398	1140809	1269020
2847	glycerophosphoglycerol	Lipid	Glycerolipid Metabolism	48857	LC/MS Pos Early	100001619	520	247.058	54575349		C03274	HMDB0240316	291837	400887	454024	437475	309352	320027	322579	331399	260896	249336	256023	252264	365955	358805	346080	337226	614201	719928	648604	759673	902643	1014425	1015965	1014490	332186	331995	321702	357894	229915	242759	246609	241589	211161	200080	221831	205654	165578
2242	glycerophosphoinositol*	Lipid	Phospholipid Metabolism	52307	LC/MS Pos Early	100001621	516	335.074	167572	16824-65-0			104975	109891	125245	116493	102980	79804	96028	94842	88382	75874	65820	79537	83196	71060	62596	66786	83303	94309	86172	99136	184440	214071	197326	224088	87059	73453	73818	81620	51706	60650	40257	60632	34465	32738	40490	38066	24215
2236	glycerophosphorylcholine (GPC)	Lipid	Phospholipid Metabolism	15990	LC/MS Pos Early	100000269	672	258.11	71920	28319-77-9	C00670	HMDB0000086	17403908	18981572	22859012	22371888	14834203	15139749	18387400	19702810	16193466	17455160	19662948	21708012	15617908	17159546	19613872	18769384	11810612	12054739	13456933	12722558	17038550	16101588	19459986	20039096	20616354	18863900	17165818	16687612	16151009	18577764	14971633	15489083	22449138	22269200	16295358	18602636	21419624
1	glycine	Amino Acid	Glycine, Serine and Threonine Metabolism	58	LC/MS Pos Early	340	1375	76.0393	750	56-40-6	C00037	HMDB0000123	22494968	20134208	22709574	21279752	16299443	17503488	18089888	18525200	17722672	15236305	16507619	16328589	17355844	18349608	20208722	18312006	18596432	17508308	17557910	19015720	18830344	17232308	18421316	19102972	25793076	22278364	21891948	23960022	17008660	20389416	16890260	16352359	19380754	16227845	17838020	16454398	17263550
3461	glycochenodeoxycholate	Lipid	Primary Bile Acid Metabolism	32346	LC/MS Neg	1628	5236.1	448.307	12544	16564-43-5	C05466	HMDB0000637	63890	132006	131621	109374	73866	42359	126192	91680	80322	90311	74667	73279	63428	101601	75378	66969	73464	91329	83835.7	77903	200249	188755	134906	217378	85143	56676	58369	84943	61183	84278	51322	69943	99728	95873	87442	91535	62555
3454	glycocholate	Lipid	Primary Bile Acid Metabolism	18476	LC/MS Neg	342	5163	464.302	10140	475-31-0;863-57-0	C01921	HMDB0000138	426993	863724	706470	738773	304462	267517	490020	445799	397813	462275	362879	527718	332361	497729	403257	466968	445577	464353	544924	414456	1250003	1038766	1065899	1236597	508173	363442	407995	475748	239677	442108	318808	378811	470786	551201	454050	573177	366200
3487	glycodeoxycholate	Lipid	Secondary Bile Acid Metabolism	18477	LC/MS Neg	100000436	5281	448.307	3035026	360-65-6	C05464	HMDB00631	233856	485413	415541	484981	265322	181610	337559	303700	242100	303339	211603	288658	194764	315788	238192	287414	315090	256127	380868	271740	615761	649309	697404	831256	280651	271405	247817	257336	163209	265634	194007	225837	274243	312862	251220	281088	227610
3082	glycosyl ceramide (d18:2/24:1, d18:1/24:2)*	Lipid	Hexosylceramides (HCER)	57453	LC/MS Pos Late	100015745	3380	808.666					132734	99509	104377	122869	147102	92589	116893	122254	141425	146897	128989	114883	103094	132422	86694	127557	152370	128413	105113	149057	108620	97235	101781	107269	137302	122551	131089	89383	109925	121550	125740	89975	119530	111016	171634	112278	118608
3057	glycosyl-N-palmitoyl-sphingosine (d18:1/16:0)	Lipid	Hexosylceramides (HCER)	53013	LC/MS Pos Late	100009272	2623	700.572					3527214	3197723	3036883	3191328	3798127	3.65347e+06	3534496	3553796	3597195	3.6052e+06	3789535	3379681	3800384	3650484	3556261	3521778	3.75565e+06	3344188	3.80908e+06	3343606	3063377	3058053	2797485	3081790	3535283	3554605	3577008	3796130	2884750	3801929	3544931	3538765	3532725	3564403	3.76011e+06	3447981	3357337
3058	glycosyl-N-stearoyl-sphingosine (d18:1/18:0)	Lipid	Hexosylceramides (HCER)	52234	LC/MS Pos Late	100001882	3053	728.604					130180	130894	105561	132000	158745	139124	138454	153578	144985	134575	156533	163658	142846	185483	141272	149715	204688	158424	189377	164159	162696	148223	96614	114765	156972	139504	136653	148228	114508	157794	155479	94759	150245	129352	152622	160891	167282
527	guanidinoacetate	Amino Acid	Creatine Metabolism	43802	LC/MS Pos Early	344	1937	118.061	763	352-97-6	C00581	HMDB0000128	1056206	772949	1205901	1066262	137756	153483	151727	167415	74547	70358	98559	65487	82451	54625	89813	69861	62158	58589	53467	81102	27057	47542	41230	54272	1991149	1981707	1673233	1756682	232450	280063	216154	210008	117309	71443	76855	57187	78369
4183	guanine	Nucleotide	Purine Metabolism, Guanine containing	32352	LC/MS Pos Early	172	2032	152.057	135398634	73-40-5	C00242	HMDB0000132	5660077	4687278	5716384	5262005	4700321	5432427	4652327	5787027	5115649	4144685	6657095	4438869	6654391	5677415	5895484	4985802	9153711	7250291	6521317	8111431	4445225	5340138	5331842	4733035	4930155	4091632	4446842	4776162	3047749	3816065	3248826	2885170	2715634	2698734	2640731	2795211	2.06804e+06
4182	guanosine	Nucleotide	Purine Metabolism, Guanine containing	1573	LC/MS Neg	1099	1662	282.084	6802	118-00-3	C00387	HMDB0000133	43904	30291	34688	38760	68105	80986	58765	76262	82854	71546	185951	64276	175959	136443	171871	149203	257477	201004	240478	289450	75660	107010	109488	84813	23365	26613	20628		25862	33595	27344		22165	20407	25561		19585
1387	guanosine 5'-diphospho-fucose	Carbohydrate	Nucleotide Sugar	15903	LC/MS Neg	335	755	588.075		15839-70-0			239996	238569	231895	165685	262139	297198	307900	330728	329656	331874	403172	290163	296866	322486	324759	309030	298569	334070	277093	218487	256790	234720	217070	193687	241188	190802	256679	251803	313205	336332	226764	285302	367277	260255	364728	296772	306178
4177	5'- GMP	Nucleotide	Purine Metabolism, Guanine containing	2849	LC/MS Pos Early	347	800	364.065	6804	5550-12-09	C00144	HMDB0001397	6057326	5037992	5653211	4949396	5715285	6140710	4608253	5580308	6560122	6019255	4676822	5424465	8193246	8543836	7037091	6614501	9355674	8887242	8580206	9623854	7559101	9008409	8793516	6.76233e+06	2534591	2006918	3130510	3394031	2212505	1582204	2.8211e+06	3669533	1682931	1515508	2000706	1936286	1140042
4407	heme	Cofactors and Vitamins	Hemoglobin and Porphyrin Metabolism	41754	LC/MS Neg	100001386	5325	632.173	26945	14875-96-8	C00032	HMDB0003178	4792658	5894167	5187904	6580339	12890621	7997726	11077950	10293162	9067911	6117871	6773935	3555323	5653630	7387515	5997759	5637013	8883032	3630225	8221488	6.70698e+06	3.56814e+06	5722712	4342528	7810709	3880540	7156003	3.29033e+06	6248621	10162974	9485130	5518487	8259047	6990384	5046853	4970221	5794929	5173549
6163	HEPES	Xenobiotics	Chemical	21248	LC/MS Neg	100000843	1022	237.091	23831	7365-45-9			1128110720	1817346944	1430251776	1649842304	706329728	723083392	1043100608	1051526784	914139712	1102988032	871329088	1375795840	784451520	1041996096	958688128	984618432	999289408	1033806784	1219275008	1037401984	2152382208	1698473216	2099390464	2196431104	1326602368	974911232	1171382528	973909120	601961984	911750784	895438208	952111808	967988672	1330061184	1002986368	1339184512	849858176
1490	heptanoate (7:0)	Lipid	Medium Chain Fatty Acid	1644	LC/MS Neg	925	3670	129.092	8094	111-14-8	C17714	HMDB0000666	202175	304169	245360	252457	203031	201172	318530	295463	198152	214081	329492	288216	212298	221645	196873	344633	218742	242225	233772	287433	327097	300154		336369	355435	187713	240031	231215	329316	258514	305020	183822	222817	175374	259060	302041	288385
1566	hexadecadienoate (16:2n6)	Lipid	Long Chain Polyunsaturated Fatty Acid (n3 and n6)	57652	LC/MS Neg	100009394	5398	251.202	13932172	28290-73-5		HMDB0000477		292972	150886	390152	264073	142885	267206	214709	231561	163875	161673	101655	134794	315816	61624	184972	261033	72190	246943	284961	314926	588937	281080	842176	98532	295549	94095	193285		155677	130723	163346	107990	163220	106504	132303	107981
1696	hexadecenedioate (C16:1-DC)*	Lipid	Fatty Acid, Dicarboxylate	61862	LC/MS Neg	100019975	4380	283.192					34699	50108	32849	29106		18678	34585	24334				32316				47768				31234	58334	41069		58072			43214	41755	36403	35659		33664	35684	42764		51329
1844	hexanoylcarnitine (C6)	Lipid	Fatty Acid Metabolism (Acyl Carnitine, Medium Chain)	32328	LC/MS Pos Early	100000781	3358	260.186	6426853	6920-35-0		HMDB0000756	144323	126773	161605	139964	151887	180157	152778	193008	135211	93216	129941	128743	103826	105805	164772	86306	85100	76161	85608	107232	74388	59850	108755	81050	126351	101716	107249	109811	158334	248210	161915	163819	181456	138971	179158	118564	137545
4462	hippurate	Xenobiotics	Benzoate Metabolism	15753	LC/MS Neg	100000014	2106.9	178.051	464	495-69-2	C01586	HMDB0000714	539934	564297	555209	551587	348408	373870	385271	414331	349762	381389	362330	401993	366709	408503	378336	424375	398371	418347	428017	400538	629598	573499	613005	585092	696594	672762	636662	636319	308744	408327	380128	402271	387857	444754	428117	453494	414364
70	histidine	Amino Acid	Histidine Metabolism	59	LC/MS Neg	355	755.9	154.062	6274	5934-29-2	C00135	HMDB0000177	16743304	18930948	18241796	23474396	15574949	19013936	21313008	21799988	23564744	20815512	20479056	21754336	21974184	22753032	23006692	21992380	19850372	25980980	22754860	19371256	30075704	26491016	33972208	36815364	17144204	17897544	16536454	16242606	21181828	20909120	20222212	14584966	25780514	25548228	23753252	21246260	26019752
4931	histidine betaine (hercynine)*	Xenobiotics	Food Component/Plant	62278	LC/MS Pos Early	100004059	2094	198.124	3083620	534-30-5			29565568	24735312	32963730	32143244	33134500	36500208	32840074	38295664	41776360	33123506	45357504	30967656	37063288	31579522	42808112	28920328	35226464	35891824	30779084	39393920	28681056	29809844	32049822	31095992	37509536	39934516	36921784	38173772	33309708	37125312	30449140	27464864	33977336	27133008	30225026	27068366	33351884
450	homocysteine	Amino Acid	Methionine, Cysteine, SAM and Taurine Metabolism	15128	LC/MS Pos Early	311	2155	136.043	778	454-29-5	C00155	HMDB0000742	111640	49915	74961	91705	66324	78750	76762	110258	44216	53480	86839	134951	97503	112718	146441	141606	166688	125709	251425	271986	266776	242232	389369	405807	89595	71185	45581	71806	50046	49860	94843	57211	95613	118913	73561	101768	105283
4933	homostachydrine*	Xenobiotics	Food Component/Plant	33009	LC/MS Pos Early	100001550	1750	158.118	441447	1195-94-4	C08283	HMDB0033433	184931	165229	183223	190668	156842	146136	139573	183883	131927	131563	125426	169138	114555	128510	181678	165833	136484	119277	162562	189940	135845	119573	156324	151395	225190	162325	195580	198681	144461	136509	159131	160702	159997	144433	132387	145313	168123
117	hydroxy-N6,N6,N6-trimethyllysine*	Amino Acid	Lysine Metabolism	62959	LC/MS Pos Early	100021123	2759	205.155					393495	407933	421867	395200	340114	401891	378871	432480	349126	303907	453553	381714	328379	392476	458948	372708	380242	284928	389110	405015	332134	297989	428567	380859	486428	431230	364958	445038	345109	441983	330303	326944	440138	333038	326456	409996	406908
3104	hydroxypalmitoyl sphingomyelin (d18:1/16:0(OH))	Lipid	Sphingomyelins	62851	LC/MS Pos Late	100021000	2056	719.57					1772034	1695106	1759557	1560830	2000287	1902487	2118524	1979618	2.02206e+06	2138852	2245719	1960758	1958695	2166187	2080654	2009396	2095582	2.02689e+06	1979479	2.08194e+06	1830590	1742837	1864843	1976000	1908837	1844138	1925320	1973256	1560790	1856264	1947539	1977796	2048668	1970363	2.03664e+06	1905854	2.05355e+06
470	hypotaurine	Amino Acid	Methionine, Cysteine, SAM and Taurine Metabolism	590	LC/MS Pos Early	358	724	110.027	107812	300-84-5	C00519	HMDB0000965	266454	280760	347005	308322	156777	167762	176835	182126	123055	100981	140938	118204	106112	101677	118403	90196	80136	67643	71247	80253	44781	54618	52966	56864	479491	352189	344886	413601	202611	324042	209682	194748	192976	164096	158205	157976	146834
4120	hypoxanthine	Nucleotide	Purine Metabolism, (Hypo)Xanthine/Inosine containing	3127	LC/MS Neg	171	1291.2	135.031	790;135398638	68-94-0	C00262	HMDB0000157	49972988	42976800	45713448	44117572	48634816	49143760	47631308	50295588	50433004	50170104	55482952	49730396	57211032	57843052	56174072	58790904	62029988	55749124	57567380	59037700	48176120	49339472	52285548	52878308	49603580	46328660	48554568	46689732	38776528	48059784	44676132	42134756	46455056	42422128	45197536	44008112	45577720
83	imidazole lactate	Amino Acid	Histidine Metabolism	15716	LC/MS Pos Early	100000263	2040	157.061	793	14403-45-3	C05568	HMDB0002320	475973	395992	510970	469386	170900	198158	198954	226966	100476	103903	98415	108889	92983	91702	107216	105685	101226	89898	102931	120977	93476	89934	114318	120145	820587	660067	648171	668557	259693	283569	244684	241753	143183	153938	131425	140059	96630
316	indole-3-carboxylate	Amino Acid	Tryptophan Metabolism	38116	LC/MS Neg	100002185	1710	160.04	69867	771-50-6	C19837	HMDB0003320	25465	24564	24956		19377		24908					25862	19421		32547	34167	31418	18731	29858	29346	26299		39290	34175	21488			15572	19917	20982	19139		25978	26342	30731		26748
298	indolelactate	Amino Acid	Tryptophan Metabolism	18349	LC/MS Neg	100000463	2286	204.067	92904	832-97-3	C02043	HMDB0000671	107027	152121	138652	139460	42626	60387	89649	71925	82838	82976	86856	89881	55559	120535	78437	94372	124757	102472	130214	109497	189290	178443	171392	203075	96481	72595	93435	92270	50050	71383	77211	77827	66246	98030	83055	98257	78723
4119	inosine	Nucleotide	Purine Metabolism, (Hypo)Xanthine/Inosine containing	1123	LC/MS Neg	361	1602.1	267.074	6021	58-63-9	C00294	HMDB0000195	1304980	1082035	1121989	1191063	2480397	2510052	2180805	2546565	2738187	2505275	5540608	2702340	4411476	4093729	5299292	5190172	5813803	5186642	6718189	7.34407e+06	3085862	3470648	3914641	3866035	1152645	1.22629e+06	954762	1041447	1348873	1728179	1369814	1065514	1903099	1857530	1642602	1697327	2193996
4118	inosine 5'-monophosphate (IMP)	Nucleotide	Purine Metabolism, (Hypo)Xanthine/Inosine containing	2133	LC/MS Pos Early	362	650	349.054	8582	4691-65-0	C00130	HMDB0000175	8550705	10945055	9450847	9903388	6697989	5867814	7049468	7094363	6382716	6841408	10354667	7692424	11432721	13010159	13921321	12624941	13977049	12916970	16377498	17161132	13154164	15224174	14100637	15497153	7469365	6863337	7200609	7172122	4725540	6116318	5495383	5632248	4716902	4639485	5191081	5202509	4.12503e+06
426	isobutyrylcarnitine (C4)	Amino Acid	Leucine, Isoleucine and Valine Metabolism	33441	LC/MS Pos Early	100001055	2810	232.154	168379	25518-49-4		HMDB0000736	2276754	2.0796e+06	2455961	2475569	1.75993e+06	1756048	2099141	2387716	1.82157e+06	1661520	2171734	1958044	1.83872e+06	1951764	2199634	1722577	1507706	1574944	1674355	2110586	1514897	1568967	1608313	1572945	2879499	2134599	2.06074e+06	2479667	1.8258e+06	2582172	1651944	1754426	2555231	1567927	1.95253e+06	1645192	1710222
427	isobutyrylglycine (C4)	Amino Acid	Leucine, Isoleucine and Valine Metabolism	35437	LC/MS Neg	100001590	1420	144.067	10855600	15926-18-8		HMDB0000730	383186	543037	353795	575228	361303	635627	381687	485465	379799	657803	358145	405900	521172	531744	514007	491140	369507	442782	413150	406346	581136	471791	517172	494076	464102	234476	428266	320673	384609	531712	514477	441945	509155	423088	409984	786518	422132
385	isoleucine	Amino Acid	Leucine, Isoleucine and Valine Metabolism	1125	LC/MS Pos Early	376	2800	132.102	6306	73-32-5	C16424,C00407,C06418	HMDB0000172	750806208	826904704	895599872	844992000	614346048	650286080	744719360	808434752	714946112	713481344	769452544	831004288	665509120	797863488	798067200	730298496	746311552	735755520	771812992	826161216	935714496	880384832	944617344	974083008	862964544	755716416	758172160	748751808	635874560	798470528	628229952	647495744	838944064	785720384	729752832	744832128	735059136
354	isovalerylcarnitine (C5)	Amino Acid	Leucine, Isoleucine and Valine Metabolism	34407	LC/MS Pos Early	100001393	3085	246.17	169235	31023-24-2	C20826	HMDB0000688	515973	448835	534970	541017	513740	496344	441805	494741	412488	410020	497809	442620	399621	379537	548085	404821	452240	347260	422614	500617	320354	283557	386596	420397	598512	537702	493439	521912	472174	558009	425122	423551	562979	489795	418702	414584	422957
353	isovalerylglycine	Amino Acid	Leucine, Isoleucine and Valine Metabolism	35107	LC/MS Neg	100001452	1950	158.082	546304	16284-60-9		HMDB00678	879553	1298031	877227	1313022	896251	1550213	1060381	1320353	1017693	1833175	1104337	1038329	1317889	1203056	1233528	1220991	924424	994982	977048	895770	1537680	1138798	1092300	1.23843e+06	924160	783710	1014288	701410	762639	1172683	1113046	1155167	1358572	1494852	1.04329e+06	2246579	1146103
267	kynurenine	Amino Acid	Tryptophan Metabolism	15140	LC/MS Pos Early	100000265	2739	209.092	161166	2922-83-0	C00328	HMDB0000684	471868	405762	482793	422316	104900	119549	131263	141170	105240	82854	114390	109549	99667	114613	122661	104483	91648	101633	118989	117245	120690	92343	128450	122283	815143	751018	709252	711828	149786	163629	126200	134928	102197	116094	109595	91961	123642
1240	lactate	Carbohydrate	Glycolysis, Gluconeogenesis, and Pyruvate Metabolism	527	LC/MS Neg	482	681.6	89.0244	612	79-33-4	C00186	HMDB0000190	318727200	311361440	293971232	298095264	369580448	388824896	404469792	415200736	525785920	533234592	551946048	545296064	569929600	685958976	608720192	686246912	759547264	735959104	834674048	755818752	997517056	886236992	943612032	976727872	329119424	322300512	318544064	324322272	278871840	350869408	313602976	298166304	365506880	353221728	423309408	412474368	373789056
3090	lactosyl-N-behenoyl-sphingosine (d18:1/22:0)*	Lipid	Lactosylceramides (LCER)	57422	LC/MS Pos Late	100015623	3842	946.719	44260143			HMDB0011594	82190			31029	38807			47974		49469	62364	51977	75541		52873		102477		48115	64303	52055		55502									70952				46833
3091	lactosyl-N-nervonoyl-sphingosine (d18:1/24:1)*	Lipid	Lactosylceramides (LCER)	57370	LC/MS Pos Late	100015620	3778	972.735					247910	202417	184007	210595	261995	185095	215203	263116	245004	218913	273420	257411	242322	235384	261872	194011	273747	241765	244903	246339	196471	177491	240114	215796	236473	198637	217731	189538	144562	163490	201166	205052	254003	236114	210910	176694	187711
3087	lactosyl-N-palmitoyl-sphingosine (d18:1/16:0)	Lipid	Lactosylceramides (LCER)	53010	LC/MS Pos Late	100009030	2527	862.625	53477895	4201-62-1			4031049	3582835	3724222	3505613	3840316	3941359	3592290	3656675	3735435	3691576	4.07677e+06	3638644	4250203	3955013	4.03536e+06	3850746	3823499	3703097	3510937	3673718	3846136	3431849	3151897	3399107	3.95257e+06	3849630	3905016	4184378	3513858	3967051	3.90952e+06	3679542	3924616	3566910	3.91978e+06	3667553	3861036
3088	lactosyl-N-stearoyl-sphingosine (d18:1/18:0)*	Lipid	Lactosylceramides (LCER)	54980	LC/MS Pos Late	100010945	2906	890.656	10260120			HMDB0011591	65950	47157					58264	39304				61139					76462	70441	55611	60395				59399			64568								50047
1861	laurylcarnitine (C12)	Lipid	Fatty Acid Metabolism (Acyl Carnitine, Medium Chain)	34534	LC/MS Pos Late	100001392	1235	344.279	168381	25518-54-1		HMDB000225	132130	79519	98696	98172	125780	120085	124859	124690	101547	91688	116268	90487	86871	108379	85940	88652	61035	67714	81520	84653	64500	58106	68380	63852	117877	84128	85345	106905	118199	163584	138709	129178	110326	110105	123972	99372	98558
332	leucine	Amino Acid	Leucine, Isoleucine and Valine Metabolism	60	LC/MS Pos Early	397	2864	132.102	6106	61-90-5	C00123	HMDB0000687	650857280	694146240	768511744	691435072	539915264	578109440	634934592	660131840	642593152	614359616	642422080	708248128	643152064	718995648	740513792	703520256	701338240	715049024	724731264	739506752	873729984	785133888	854845312	910813696	727613440	646888256	618487872	688001536	544694144	653277504	536869536	556861568	676651392	637743872	641950336	642133248	661906880
3108	lignoceroyl sphingomyelin (d18:1/24:0)	Lipid	Sphingomyelins	57330	LC/MS Pos Late	100006298	3437	815.7		60037-60-7			316045024	266199232	277552832	268001648	312243136	321738976	287464608	316083328	287864704	301461568	322819328	298885984	307914176	309549280	307618016	308465504	329845728	308971840	324667744	319459584	281523904	263208576	279021952	281653728	305667008	314208480	322971712	288311456	245666480	302246720	313643776	269101088	325979744	315868384	315523200	311058880	309928352
1869	lignoceroylcarnitine (C24)*	Lipid	Fatty Acid Metabolism (Acyl Carnitine, Long Chain Saturated)	57515	LC/MS Pos Late	100015834	1603	512.467					310603	225218	238273	196271	168548	149184	159635	205064	165140	156883	190990	142762	148507	159933	140161	143812	151969	129215	137755	124125	106049	134153	116886	109470	377944	324420	345982	330966	172439	225573	214293	205529	181520	185781	175416	173914	166014
1567	linoleate (18:2n6)	Lipid	Long Chain Polyunsaturated Fatty Acid (n3 and n6)	1105	LC/MS Neg	180	5535	279.233	5280450	60-33-3	C01595	HMDB0000673,HMDB0006270	51059608	56917896	43078340	64480380	58097004	37853648	63153148	69177520	38634452	30366590	18276374	7284607	21395384	42969248	17373470	25065436	103381872	14897588	90161672	59507920	39696016	106069832	41615000	176455056	6658802	39444480	25551246	39883452	17731180	31264992	19080460	44842984	16337591	11093729	6057924	15530639	6931580
1569	linolenate (18:3n3 or 3n6)	Lipid	Long Chain Polyunsaturated Fatty Acid (n3 and n6)	34035	LC/MS Neg	100001337	5450	277.217	5280933;5280934		C06426,C06427	HMDB0001388,HMDB0003073	5.33645e+06	7505126	6135895	8569537	6716872	4237639	8337983	7259235	4713526	4373087	2.70165e+06	1477226	2275932	5236110	2015105	2837157	11133016	1.65583e+06	10010138	5588286	6087691	12539684	6058585	24150960	1122088	5295481	3.51762e+06	5228264	1908976	4171064	2214343	5436556	2506468	1.78757e+06	911447	2309890	979641
1892	linolenoylcarnitine (C18:3)*	Lipid	Fatty Acid Metabolism (Acyl Carnitine, Polyunsaturated)	57511	LC/MS Pos Late	100015831	1310	422.327					1338244	1170143	1308741	1353974	1692960	1557699	1588603	1.77864e+06	1374387	1322172	1304136	1514031	1253364	1186307	1281835	1347693	1103060	1285808	1467033	1418718	1125676	1085843	1055674	1412703	1763441	1327709	1595273	1321838	1.50662e+06	1772110	1673563	1703305	1569827	1525127	1600383	1547246	1270496
2182	linoleoyl ethanolamide	Lipid	Endocannabinoid	52608	LC/MS Neg	100006726	6150	322.275	5283446	68171-52-8		HMDB0012252	435056	332113	337104	449098	862213	987225	1329403	1306014	787571	488433	344252	85174	614357	975449	453060	516632	1595225	280759	1.03127e+06	1081871	282133	1381491	457064	1675861	78856	834203	208739	487127	584815	700583	318436	624714	379045	174084	115009	239085	184535
2942	linoleoyl-arachidonoyl-glycerol (18:2/20:4) [2]*	Lipid	Diacylglycerol	54956	LC/MS Pos Late	100010923	2650	658.54	9543796			HMDB0007257	149018		97730	118174	174732	136833	136912	164048	237402	304166	268196	256221	274737	276258	314031	262767	394351	350352	419102	412706	488355	430650	574546	336787
2934	linoleoyl-linolenoyl-glycerol (18:2/18:3) [2]*	Lipid	Diacylglycerol	54964	LC/MS Pos Late	100010927	2478	632.525	9543737			HMDB0007250															64255	69866	76410	92089	126052	95582	163894	200604	264398	205576
1891	linoleoylcarnitine (C18:2)*	Lipid	Fatty Acid Metabolism (Acyl Carnitine, Polyunsaturated)	46223	LC/MS Pos Late	100003151	1430	424.342	6450015	36816-10-1		HMDB0006469	16991748	14613437	13832381	12911807	13514826	13144438	11613806	12008680	9164351	9260309	9257044	8415971	8489733	8137430	8.18353e+06	8598697	8444651	7365081	7975039	8548674	7181987	6412296	6675582	7067698	21189620	20140706	21310912	20809576	12362236	15325516	13742323	14699233	10723722	9599093	11645451	9823158	9083856
105	lysine	Amino Acid	Lysine Metabolism	1301	LC/MS Pos Early	407	2850	147.113	5962	56-87-1	C00047,C00739	HMDB0003405	93329784	116206704	116939744	109456240	66961724	67911616	84921960	89680168	90458288	94122112	90292352	108602864	94215360	113029872	111069480	101252472	111355528	121830464	116489656	124602928	198674752	184675104	190648832	193673888	88641008	72542616	72942368	79521240	62138240	81689672	66262200	71411264	93976400	93303272	88192840	90080200	86887856
1289	lyxonate	Carbohydrate	Pentose Metabolism	61858	LC/MS Polar	100019968	2350	165.041					1911398	1780062	1939793	1103743	1277080	1678854	1710141	1801973	1320559	1238203	1236210	1253918	950136	717908	611258	898478	656138	389206	532988	627208	477372	423420	439444	249184	2762134	2384949	2342610	1538953	1706751	2226049	2116452	1672901	1756375	1533269	1839338	1081032	1278323
1451	malate	Energy	TCA Cycle	1303	LC/MS Neg	409	615.6	133.014	525	6915-15-7	C00497,C00149,C00711	HMDB0000744,HMDB0031518,HMDB0000156	125742688	112916064	118724488	113730176	107203680	119813736	98903784	110896784	146097552	137122464	133584424	124057144	205974016	191585536	203740720	194925264	291641792	256033136	253764240	285015456	249054416	251357456	251738032	262121552	143911456	140960288	133354952	133424304	73948048	82011856	86489536	90324160	93993432	84342224	96275656	97753544	89739408
1472	malonate	Lipid	Fatty Acid Synthesis	15872	LC/MS Polar	818	3447	103.004	867	141-82-2;26522-22-85-0	C00383	HMDB0000691	1464024	1359543	2562025	754948	1151782	1255825	2973176	3474490	1845289	1277673	4.08511e+06	786220	1624544	3018847	5029308	4.02001e+06	1851426	1.95892e+06	2378698	1342733	2422869	2486712	1408427	1.89881e+06	3560854	3594534	755002	1890672	670223	2936131	1049427	1201048	3575468	948513	1162269	1377924	1336820
1471	malonylcarnitine	Lipid	Fatty Acid Synthesis	37059	LC/MS Pos Early	100001526	2086	248.113	22833583	853728-01-5		HMDB0002095	118820	94167	120701	111158	103795	121024	107327	137799	105760	96179	130235	119223	111337	111934	142086	93536	110860	94623	115186	123380	89188	85693	99951	115314	117765	115145	123886	113880	119440	131309	101212	108259	134891	97633	115135	91153	112630
1351	mannitol/sorbitol	Carbohydrate	Fructose, Mannose and Galactose Metabolism	46142	LC/MS Polar	100001740	2320	181.072	6251;5780		C00392,C00794	HMDB0000247,HMDB0000765	14013244	12013246	13145050	11974585	30176644	33945544	31178734	33750056	48697096	41619636	45477940	42195788	29765912	29753462	31408260	28352576	12666106	10505597	10617728	10585513	7422534	7171185	7308440	7183507	19292512	17359156	18585160	17998086	33199180	41310016	43941268	33236368	63634212	60802664	68353328	66854312	75211968
4959	mannonate*	Xenobiotics	Food Component/Plant	62864	LC/MS Polar	100003695	2736	195.051	3246006	642-99-9			159709648	145360704	153476800	131190080	126561720	171721552	147963552	161214208	164776464	146975344	150496832	148762160	141593664	148893536	144228048	142883520	148683664	137640768	128039392	135486512	120085936	120065592	117570560	115089136	188042144	170454672	178661152	169461680	126778144	158758352	171258720	130579400	153007952	148857952	162335184	162151536	142402800
1352	mannose	Carbohydrate	Fructose, Mannose and Galactose Metabolism	48153	LC/MS Polar	803	2200	225.062	185698;82308;18950;439680	3458-28-4	C00159,C02209,C00936	HMDB0000169		713184	281545	449314		316314	460774	225734	596718		267313	123492	191209	399951	180466	232574	317000	239941	135024	180504	110033	357109	179226	145959	139377	159160		738691	450144	295323	262936		444158	232800	69407	104559	211607
1512	margarate (17:0)	Lipid	Long Chain Saturated Fatty Acid	1121	LC/MS Neg	891	5731	269.249	10465	506-12-7		HMDB0002259	67405032	58379368	49639616	75697760	77424664	48849888	71664648	99106232	46712728	35538600	26071254	15431860	36820876	45614356	27918556	40012964	101852768	19478802	83429752	77522208	29092004	55907036	32806112	118223680	12510076	59231664	34712812	57272752	39764300	53032488	41243592	70483248	29674296	22661736	12102948	27198472	14310017
1865	margaroylcarnitine (C17)*	Lipid	Fatty Acid Metabolism (Acyl Carnitine, Long Chain Saturated)	57512	LC/MS Pos Late	100004054	1424	414.358	53477803	106182-29-0		HMDB0006210	4487060	3.62557e+06	3363940	3479835	6906553	7221855	5916383	7155878	7731499	7755245	8494481	7247962	8751110	8.34108e+06	8458719	8669508	9781593	8223346	9406016	8952750	7579058	7.49629e+06	7459895	8.03767e+06	2533589	2626004	2703512	2633317	5232439	6379530	6039111	6007309	7.83304e+06	6767579	8.3256e+06	7.43241e+06	8293100
434	methionine	Amino Acid	Methionine, Cysteine, SAM and Taurine Metabolism	1302	LC/MS Pos Early	415	2526	150.058	6137	63-68-3	C00073	HMDB0000696	210600560	217045744	253582208	220677008	158271728	160129600	183878400	198373760	187353024	183919680	195177056	201823072	179769472	192245680	207514096	186632544	181309856	170432368	191049856	180606288	227790464	197231888	218277824	234473552	231971168	193550976	194318208	210551472	164395840	206337152	159752656	165411232	203221712	196114608	197094800	180415904	179576880
439	methionine sulfone	Amino Acid	Methionine, Cysteine, SAM and Taurine Metabolism	44878	LC/MS Pos Early	100004635	1250	182.048	69961	820-10-0		HMDB0062174	253581	208586	348131	249103	84416	75929	118279	80029	66622	59703	61905		40283	47630	65041	45791		33221				23039			506324	412384	401031	502987	167701	197665	115532	96428	98308	65297	79124	54103	70067
440	methionine sulfoxide	Amino Acid	Methionine, Cysteine, SAM and Taurine Metabolism	18374	LC/MS Pos Early	100000039	1272	166.053	158980	3226-65-1	C02989	HMDB0002005	6640843	7946319	9006037	8534757	8297930	8608466	10220365	11024110	8266877	7729539	8204367	10544245	6374649	7843967	8895733	8325729	6028195	6544338	7778429	7283534	8383250	7183697	8940647	8907394	9504308	7832115	7374688	7402587	7711740	8652166	9078775	9059191	11735893	11729166	9838419	10368554	9732704
4284	methylphosphate	Nucleotide	Purine and Pyrimidine Metabolism	37070	LC/MS Pos Early	100001805	544	113	13130	7023-27-0		HMDB61711	1769763	1373956	1792941	1598704	1374188	1347191	1560556	1.59451e+06	1517386	1400405	1667143	1.54087e+06	1729007	1.94412e+06	1966633	1881474	2250332	1854076	2251542	2314371	1517113	1552332	1945493	1859735	1824011	1658089	1571502	1.65162e+06	1342844	1460072	1245690	1294368	1568746	1269681	1502017	1266387	1434965
410	methylsuccinate	Amino Acid	Leucine, Isoleucine and Valine Metabolism	15745	LC/MS Polar	2051	2800	131.035	10349	498-21-5		HMDB0001844	935195	937428	578690	738304	913465	841745	724458	803279	960329	1066903	711207	748855	840726	1094798	709864	699782	898025	831762	1094777	850646	1355338	1361979	1185650	1066069	696763	706016	873881	828591	627639	685453	770352	600928	746387	796019	848448	935760	657212
2201	myo-inositol	Lipid	Inositol Metabolism	1124	LC/MS Polar	363	3506.3	225.062	892	87-89-8	C00137	HMDB0000211	12703979	17415800	15176222	15309379	11810801	12445854	13949727	14130853	15846474	17572592	15601693	17577650	16032959	18754148	17412376	17988164	19280528	20276568	19316650	18946676	30518892	27173324	27038596	28832794	12010492	9252110	11146446	10573390	8852314	11783318	11342333	11410962	14887574	15747431	15294745	15907140	15865443
1884	myristoleoylcarnitine (C14:1)*	Lipid	Fatty Acid Metabolism (Acyl Carnitine, Monounsaturated)	48182	LC/MS Pos Late	100006051	1316	370.295	129691961	889848-55-9		HMDB0240588	354506	307043	289633	297015	339944	332127	290129	321402	217085	234196	222668	214224	172040	179153	218874	190982	124514	161441	166827	153258	132294	117126	139939	137666	361324	328001	350922	329131	315242	446990	405537	404077	287515	240336	285642	248292	207124
3098	myristoyl dihydrosphingomyelin (d18:0/14:0)*	Lipid	Dihydrosphingomyelins	57365	LC/MS Pos Late	100009038	2060	677.559	44260138			HMDB0012085	1.73011e+06	1389926	1349140	1206368	1.82899e+06	1715144	1858733	1906164	1803791	1.86489e+06	2196734	1.76567e+06	2074910	2019053	2055600	2016881	2304162	2053455	2198850	2106306	1754001	1.72544e+06	1700493	1754418	1662972	1503672	1570885	1409174	1287319	1639438	1572053	1436012	1890476	1.84643e+06	1914715	1831632	1.89212e+06
1862	myristoylcarnitine (C14)	Lipid	Fatty Acid Metabolism (Acyl Carnitine, Long Chain Saturated)	33952	LC/MS Pos Late	100001270	1350	372.311	6426854	18822-89-4		HMDB000506	2776698	2083699	2414624	2310070	3387257	3.53618e+06	2962735	3361572	2920207	2927830	3297738	2479022	2701350	2699277	2879329	2903313	2775192	2381387	2.59317e+06	2.5176e+06	2105562	2200098	1993602	1.94614e+06	2422218	2575421	2429118	2567710	2839305	3.53951e+06	3375771	3185345	3348908	2.83457e+06	3445525	3052998	2.79514e+06
138	N,N,N-trimethyl-5-aminovalerate	Amino Acid	Lysine Metabolism	57687	LC/MS Pos Early	100015962	2186	160.133	14274897				24892552	21608056	28462852	25402104	22056728	25184588	27242994	29022360	23833810	22126812	29476674	28346874	23872352	28014664	31455176	24224012	25199980	24568644	27840184	27998238	20846470	20898654	23391868	24899834	28134152	27248488	25826402	26691956	23584270	29264064	24391814	23220000	31816156	24553424	25071844	23833894	26038002
519	N,N,N-trimethyl-alanylproline betaine (TMAP)	Amino Acid	Urea cycle; Arginine and Proline Metabolism	62947	LC/MS Pos Early	100020217	2470	229.155				HMDB0240365	17395764	14279693	17271264	16251589	15321161	16638911	16695713	20256952	16505950	14834945	18263434	18622892	16151812	16411098	20442798	16361181	18428332	16072419	18232008	20299788	14554400	13931536	17738488	18896476	20990404	16833096	17547920	17106396	14303740	18454620	16047308	14501362	19792676	16361367	16032150	16028015	16704531
1219	N,N-dimethyl-pro-pro	Peptide	Modified Peptides	64571	LC/MS Pos Early	100022041	2500	241.155					45020500	36820116	43162908	42519860	37482952	41583908	41023340	53629052	42217236	36087764	45315824	45227952	41535812	39488864	49507672	38123104	49816088	40430568	46495452	51274600	38449596	35349436	49070916	46131960	48418864	41694336	43749360	42405836	36154480	44116180	38719760	36799956	50141872	42472628	40086480	39892732	39298936
3023	N-(2-hydroxypalmitoyl)-sphingosine (d18:1/16:0(2OH))	Lipid	Ceramides	57697	LC/MS Pos Late	100015642	2692	554.514	72715801	34839-02-6			398381	323127	335227	312625	417809	424714	344024	357314	370804	382205	421856	390515	399580	411477	402837	416497	466885	374982	469095	447255	363112	302908	380255	377774	398659	357883	375125	357842	286014	364825	396218	402447	359526	371297	383702	412675	350414
544	N-acetyl-isoputreanine	Amino Acid	Polyamine Metabolism	62309	LC/MS Pos Early	100020487	2305	203.139	131802901				13750967	12978176	15806780	13462383	12283634	13819519	13448230	15953465	11961438	11575436	14789505	15280445	11978963	12651603	15033634	11870537	12490629	12178222	14000202	15675384	10708755	10096065	13304258	13761906	17485836	13741130	14136181	14018245	12710989	14597537	13145098	12635778	15683211	13335739	12962631	13155193	13846921
31	N-acetylalanine	Amino Acid	Alanine and Aspartate Metabolism	1585	LC/MS Polar	1110	1564.8	130.051	88064	97-69-8	C02847	HMDB0000766	2041739	1819049	1769098	1903864	1032891	1454684	948988	1168620	1387503	1405614	1351920	1352953	1376858	1533178	1399751	1290481	1348723	1378203	1224143	1307891	1426053	1495660	1526397	1467469	2509383	2129063	2275430	2593182	599938	817606	899757	857416	855211	685363	835383	771017	627452
499	N-acetylarginine	Amino Acid	Urea cycle; Arginine and Proline Metabolism	33953	LC/MS Pos Early	100001266	2245	217.13	67427	155-84-0	C02562	HMDB0004620	2309644	4404149	3993488	4311776	1178087	1226162	2226521	2403475	1985233	2535881	2228457	3.24985e+06	1674364	2472086	2508669	2209586	2103133	2402483	2992644	2822725	6370972	4751185	5.69549e+06	6.27262e+06	3099288	1937222	2454229	2264515	1338833	2317112	1635348	1771733	2624029	2784833	2371684	2532450	2047569
42	N-acetylasparagine	Amino Acid	Alanine and Aspartate Metabolism	33942	LC/MS Pos Early	100001257	785	175.071	99715	4033-40-3		HMDB0006028	532500	943729	932498	966226	699786	943719	1061671	1245520	822062	976464	1525017	1269570	837138	904703	1017198	984566	793330	847544	1048785	994438	1219217	980656	1234928	1303829	900187	768465	715181	601817	1087612	1341948	917614	894204	1.69274e+06	1536982	1150117	1182709	1.38237e+06
37	N-acetylaspartate (NAA)	Amino Acid	Alanine and Aspartate Metabolism	22185	LC/MS Polar	100000787	3143	174.041	65065	997-55-7;997-55-7	C01042	HMDB0000812	1.58591e+06	967842	1188090	930078	1647709	2551976	1692758	1918528	2511307	2.01549e+06	1.98973e+06	2040413	2113461	2489076	2282899	2732475	2.88595e+06	2843837	3.12138e+06	3624606	2745865	1990993	2037728	1788581	1106653	1073592	1349535	1347978	829666	1017320	1316138	1087636	1352783	1042299	1314335	1363077	1192510
456	N-acetylcysteine	Amino Acid	Methionine, Cysteine, SAM and Taurine Metabolism	1586	LC/MS Pos Early	1107	1416	164.038	12035	616-91-1	C06809	HMDB0001890	59818	110140	74358	94310				35709	22929		27160	34482		19558			26953	23973	35650	23792	111313	69200	103276	105526	48026	26270	51027	64641					39081	39702
1433	N-acetylglucosamine/N-acetylgalactosamine	Carbohydrate	Aminosugar Metabolism	46539	LC/MS Pos Early	100006435	715	222.097	84265;439174		C01074	HMDB0000212,HMDB0000215	8440133	9585209	12003863	10741207	10781869	10788530	10768710	11215768	10396708	9790620	10577067	10166092	8823555	8868437	10086794	8893529	4466223	4242919	4301593	4325899	3882875	3581061	3832754	4094635	14001751	13053119	12517235	13677771	11454890	13254953	11207209	11329571	13037135	10887205	11831129	10795330	11963202
1430	N-acetylglucosaminylasparagine	Carbohydrate	Aminosugar Metabolism	48149	LC/MS Pos Early	1215	1212	336.14	123826	2776-93-4	C04540	HMDB0000489	908875	706845	1.04688e+06	790117	845960	833827	881158	915311	985199	896490	925919	786578	941857	973679	1125844	921117	929480	924349	831990	915366	788638	850889	712895	769267	977237	952491	916341	1079844	907797	1138109	801014	789083	1084942	802423	969813	819681	929357
47	N-acetylglutamate	Amino Acid	Glutamate Metabolism	15720	LC/MS Polar	100000282	3106	188.056	70914	5817-08-03	C00624	HMDB0001138	207025	160827	233262	187589	249321	358853	345647	389822	459578	422845	602612	427929	446484	483916	540797	534621	386576	440147	505504	500089	495796	471020	477077	520383	152829	101023	135568	111596	211837	219028	155788	139236	348117	227147	232555	235868	300346
48	N-acetylglutamine	Amino Acid	Glutamate Metabolism	33943	LC/MS Pos Early	100001253	845	189.087	182230	2490-97-3	C02716	HMDB0006029	1703468	1356729	1508449	1388878	1158999	1378616	1.51849e+06	1.8392e+06	1.49684e+06	1438784	2003186	1994165	1321417	1.48549e+06	1908193	1684156	1357134	1436230	1885178	1715897	2062927	1806265	2249691	2206740	1395665	1137290	1110634	1.03783e+06	1345847	1363677	1231641	1158766	2023930	1569268	1438431	1543669	1543677
2	N-acetylglycine	Amino Acid	Glycine, Serine and Threonine Metabolism	27710	LC/MS Pos Early	100001006	826	118.05	10972	543-24-8		HMDB0000532	323862	274606	283900	338019	181854	228004	247290	335027	338692	267859	407931	389137	279388	304313	474663	322762	221597	238014	278609	305174	238145	235628	328429	293896	646435	446837	506997	387097	252080	159603	167879	142205	246635	204419	143449	231955	200511
73	N-acetylhistidine	Amino Acid	Histidine Metabolism	33946	LC/MS Pos Early	100001293	2065	198.087	75619	39145-52-3	C02997	HMDB0032055	100275	96940	121345	110190	116753	125543	147969	180495	178828	138619	240975	200080	203381	207522	274282	222386	200768	182962	223252	263250	176288	158342	205488	186862	100093	75392	74560	79257	110825	119098	92893	98669	182769	138628	135330	104738	135813
387	N-acetylisoleucine	Amino Acid	Leucine, Isoleucine and Valine Metabolism	33967	LC/MS Neg	100001276	2325	172.098	306109	3077-46-1		HMDB0061684	249103	332132	300497	323673	361873	404851	353295	445538	359329	521551	432833	410627	398393	451629	419797	472091	312641	366443	378630	350955	478665	439883	456672	530579	298665	248552	279432	241591	267144	293502	355919	341392	410075	427112	311152	499843	358186
336	N-acetylleucine	Amino Acid	Leucine, Isoleucine and Valine Metabolism	1587	LC/MS Neg	1082	2400	172.098	70912	1188-21-2	C02710	HMDB0011756	269888	326997	266848	283605	309029	375126	357565	426829	364097	485640	443250	408598	416020	379384	453417	430332	365388	401550	383007	390820	516075	439071	501720	535295	253807	204097	237373	214070	241058	273882	318751	300743	386679	395552	336523	453481	318924
435	N-acetylmethionine	Amino Acid	Methionine, Cysteine, SAM and Taurine Metabolism	1589	LC/MS Neg	1083	1787	190.054	448580	65-82-7	C02712	HMDB0011745	1.78556e+06	1.68449e+06	1797102	1.83297e+06	1.58819e+06	1.69524e+06	1.8624e+06	2012235	2727945	2741435	2846172	2580920	3744226	3.91397e+06	3697517	3876119	4664201	4381995	4684431	4697856	4948236	5309708	5240679	5069691	1453696	1470178	1304803	1407331	1.01432e+06	1230239	1213459	1158988	1451668	1542589	1301057	1395972	1320211
441	N-acetylmethionine sulfoxide	Amino Acid	Methionine, Cysteine, SAM and Taurine Metabolism	45428	LC/MS Pos Early	100005463	880	208.064	11902949	108646-71-5			156397	133978	171127	170556	138772	183003	203937	237418	291486	224806	413836	304822	326926	386902	469308	422835	360347	356540	493536	502121	330006	352650	441932	455147	134957	131148	111142	106525	133557	137520	126748	96855	215181	183885	149976	122882	190410
1418	N-acetylneuraminate	Carbohydrate	Aminosugar Metabolism	32377	LC/MS Pos Early	1162	660	310.113	439197	131-48-6	C00270	HMDB0000230	1009997	875245	862595	934279	736264	702376	699164	756463	689944	694091	722488	617784	648817	680870	760083	590543	687284	608973	619578	683799	499111	492961	536193	530380	1187794	1055552	1138353	1108711	653778	726528	687453	694246	729920	539110	641037	586115	612940
141	N-acetylphenylalanine	Amino Acid	Phenylalanine Metabolism	33950	LC/MS Neg	100001256	2597	206.082	74839	2018-61-3	C03519	HMDB0000512	285303	338726	332072	350064	448082	473154	441212	508396	473865	530204	547658	458113	473238	490783	512860	552383	474077	482989	522909	495440	564689	521731	619710	602544	271686	271503	272929	266018	314680	365733	404177	363001	474779	452256	402936	445035	411280
505	N-acetylproline	Amino Acid	Urea cycle; Arginine and Proline Metabolism	34387	LC/MS Pos Early	100001334	1695	158.081	322640	1074-79-9		HMDB0094701	805197	1406843	1460441	1316128	914028	991748	1280161	1388628	1249609	1382226	1435598	1554573	1222295	1272099	1636082	1213878	1143014	1166423	1370545	1338671	2.03006e+06	1483769	1936525	2020545	886874	578342	731132	787892	1227228	1.46366e+06	1066013	1033194	1663047	1210855	1278257	1208408	1280202
11	N-acetylserine	Amino Acid	Glycine, Serine and Threonine Metabolism	37076	LC/MS Pos Early	100001851	800	148.06	65249	97-14-3		HMDB0002931	718396	716355	1053085	806509	632629	678020	958158	862339	940748	856623	1090414	948898	1068371	1063119	1315471	1192324	1267572	1476955	1381718	1619794	2174940	2269512	2138178	2197096	638362	588880	554589	489636	377378	528800	299615	329502	465365	367310	392602	375221	423315
18	N-acetylthreonine	Amino Acid	Glycine, Serine and Threonine Metabolism	33939	LC/MS Neg	100001274	821.6	160.061	152204	17093-74-2		HMDB0062557	1527733	1473405	1393889	1312004	1333224	1366601	1127094	1418727	1184278	1185153	1261403	1344401	1225772	1267420	1139354	1245895	1217127	1043054	1166867	1254792	1107460	1102494	1.24453e+06	1290040	1.79312e+06	1769814	1703204	1554289	1144563	1328769	1388589	1289830	1296870	888255	1065135	1310884	854209
255	N-acetyltryptophan	Amino Acid	Tryptophan Metabolism	33959	LC/MS Neg	100001254	2630	245.093	439917;700653	1218-34-4	C03137	HMDB0013713		31619	32714	41817	34774	41658	42157	52908	44030	39819	47964	42872	50993	46408	54844	52574	38800	40950	49299	48604	58108	52556	62323	62923	25749	22359		22986	29951	35531	48235	24304	44037	47220	34583	47614	37610
163	N-acetyltyrosine	Amino Acid	Tyrosine Metabolism	32390	LC/MS Neg	100001104	1680	222.077	68310	537-55-3		HMDB0000866	71027	73526	73393	106756	90252	119650	119191	135110	120194	157516	158388	120254	131376	132360	140113	145796	104389	117502	118408	112388	149079	113146	130041	130835	84557	78625	78528	76867	85396	97126	98178	105904	147149	118221	104386	142060	108158
417	N-acetylvaline	Amino Acid	Leucine, Isoleucine and Valine Metabolism	1591	LC/MS Neg	1084	1704	158.082	66789	96-81-1		HMDB0011757	121131	118961	125728	120760	130852	178140	142446	182925	206353	231148	222438	210426	247948	221721	231475	249283	213243	187344	195898	181975	236857	230736	216091	242007	111929	96514	137431	93283	102254	131506	132418	126283	143122	139245	132168	201401	126149
3033	N-behenoyl-sphingadienine (d18:2/22:0)*	Lipid	Ceramides	57372	LC/MS Pos Late	100015624	3911	620.598					5614860	4676745	4162344	4545180	5348414	5555903	4627284	5546234	4869049	5266960	5421632	5039124	5176900	5025037	5.16307e+06	5166390	6.16849e+06	4892453	5758540	5545782	4630046	4704190	5007022	5075252	5254601	4699626	5.65928e+06	4873700	4018882	4866449	5341854	4832269	5243085	4761544	5434870	5388307	4668745
4205	N-carbamoylaspartate	Nucleotide	Pyrimidine Metabolism, Orotate containing	1594	LC/MS Polar	1108	3800	175.036	93072	923-37-5	C00438	HMDB0000828	22122500	19407394	21155432	20129870	15921002	18555832	17815812	19112160	14480714	14063448	13550997	14626803	15036542	16137608	14579794	15457417	12714663	12386688	10882591	12702441	10512563	10379246	10246176	11344975	23953808	21671460	21891128	21799236	16738916	22293402	20300850	20166184	17631584	14819810	17042152	16930724	14116014
508	N-delta-acetylornithine	Amino Acid	Urea cycle; Arginine and Proline Metabolism	43249	LC/MS Neg	100004523	858	173.093	9920500		C00437	HMDB0003357	569892	503240	466180	475564	419186	463812	452692	520570	417425	385103	482354	444853	389803	380935	391738	428693	323415	345206	375009	344408	387939	344997	385438	389789	678356	611089	623115	618366	483117	533558	430150	425126	489603	422390	410638	406385	393325
266	N-formylkynurenine	Amino Acid	Tryptophan Metabolism	64334	LC/MS Neg	186	2000	235.072	910	1022-31-7	C02700,C02406,C15605	HMDB01200	193288	127838	143005	159023	151010	157763	151031	158973	169903	128101	167604	168977	162598	146075	158389	173902	217396	205371	199205	206202	235260	217887	222199	256137	138440	145630	141349	168041	107631	135823	115622	108989	129628	123544	128194	107760	127266
437	N-formylmethionine	Amino Acid	Methionine, Cysteine, SAM and Taurine Metabolism	2829	LC/MS Neg	194	1543.8	176.039	439750	4289-98-9	C03145	HMDB0001015	281279	409398	327484	417367	231589	392687	247913	380032	193097	424629	320898	300480	325307	291451	257909	271085	192934	200115	214729	205840	379993	214321	289007	305522	380284	390081	398754	288238	215062	402987	268348	286289	388559	461062	288290	642808	283022
227	N-formylphenylalanine	Amino Acid	Tyrosine Metabolism	48433	LC/MS Neg	100006056	2360	192.067	7064571;759256	13200-85-6		HMDB0240317	819137	1028917	915308	1069592	1070787	1299639	1256745	1.48855e+06	1124546	1.48258e+06	1.34489e+06	1.26412e+06	1148429	1251779	1320015	1412211	1123500	1253126	1.2771e+06	1.23629e+06	1625558	1278860	1.43573e+06	1.60815e+06	862390	776548	862272	738878	984328	1287849	1168554	1.12172e+06	1452330	1.55341e+06	1183427	1.60406e+06	1.37657e+06
518	N-methylproline	Amino Acid	Urea cycle; Arginine and Proline Metabolism	37431	LC/MS Pos Early	100001956	1335	130.086	643474	475-11-6		HMDB0094696	476637	238484	342189	301344	130527		176821	388123	108259	64929	207225		66205			151047			188715	46958		46345			743255	421224	405112	547206	175542	273929	175204	112166		95280	133345	112745	41345
3043	N-palmitoyl-heptadecasphingosine (d17:1/16:0)*	Lipid	Ceramides	57430	LC/MS Pos Late	100015731	2645	524.504					633697	493819	516992	521696	683852	660623	619712	665728	703339	728427	722552	623155	721884	735529	711362	754301	783356	791369	799971	828394	875630	787693	823990	785431	548995	474792	495980	514690	439503	553607	495084	505303	609996	573485	603360	620942	543313
3011	N-palmitoyl-phytosphingosine (t18:0/16:0)	Lipid	Dihydroceramides	62881	LC/MS Pos Late	100019761	2632	556.53	10506988			HMDB0010697	182828	145130	98224	189920	208722	188815	155930	182837	187873	133566	237086	156538	191297	169870	184001	211638	239463	182279	237688	226518	204071	133599	197789	192592	193599	214360	206456	113975	108596	225613	175663	151040	185583	222429	162879	232304	206668
3031	N-palmitoyl-sphingadienine (d18:2/16:0)*	Lipid	Ceramides	57416	LC/MS Pos Late	100015609	2490	536.504					793970	701743	536951	706791	801515	819595	581615	739145	702536	649366	637977	825879	592580	594083	593244	608247	872517	693688	939749	845773	879483	896058	1154614	1136699	581085	559834	558520	434763	409148	424059	543804	709221	392531	636043	466714	651293	534552
3009	N-palmitoyl-sphinganine (d18:0/16:0)	Lipid	Dihydroceramides	52604	LC/MS Pos Late	100009028	3090	540.535	5283572	5966-29-0		HMDB11760	2.07243e+06	1737885	1708861	1697587	2140424	2192500	2025080	2000444	2087870	2171022	2234751	2013593	2289341	2426473	2245777	2391658	2736335	2520518	2706853	2467296	2380508	2305122	2374525	2455502	1814309	1777289	1844689	1672345	1414588	1872822	1908181	1908653	2.02804e+06	2012735	2173402	2.03242e+06	2060823
3021	N-palmitoyl-sphingosine (d18:1/16:0)	Lipid	Ceramides	44877	LC/MS Pos Late	1518	2893	538.519	5283564	24696-26-2		HMDB0004949	21605888	18666460	18674198	18238408	22881764	21975536	20221994	22312300	22066376	21885204	23020740	20661060	23032002	22194284	20971500	21613226	24191304	23212972	24593698	24452016	23674376	23227822	21623392	21631680	20352036	19679008	20667814	20034552	15835626	20007970	19547216	19958254	19849130	20068876	20766878	20474602	20132596
1823	N-palmitoylglycine	Lipid	Fatty Acid Metabolism (Acyl Glycine)	42092	LC/MS Neg	100003686	5580	312.254	151008	2441-41-0		HMDB0013034	214043	222647	206697	265608	451432	361114	473004	388732	321602	230174	165916	67609	194375	276271	177667	191148	357876	94638	328340	279325	155762	291013	164902	365127	87223	373220	142235	380501	317748	331753	154515	290891	196373	95549	89419	140486	96734
2198	N-palmitoylserine	Lipid	Endocannabinoid	57659	LC/MS Neg	100015640	5557	342.265	6453686	58725-46-5;474943-14-1			107179	135106	139726	157682	359124	304538	275393	326681	275672	183323	132461		180711	239176	124116	173640	379019	60629	272137	212613	130005	339119	151323	429059		247345	54330	230913	208561	250708	80593	193935	110316	49936		114842	70137
2174	N-palmitoyltaurine	Lipid	Endocannabinoid	39835	LC/MS Neg	100003239	5560	362.237	14504290	83982-06-3			73852	68804	80548	85994	217758	179749	214787	203231	141911	80413	49281		73091	114651	44859	67992	145495		146058	79012		156091		172393		125893	69904	128698	127746	142703	66125	161239	63749
3012	N-stearoyl-sphinganine (d18:0/18:0)*	Lipid	Dihydroceramides	1759	LC/MS Pos Late	922	3526	568.566	5283573	2304-80-5			3.97084e+06	3307697	3129124	3145376	4337717	4.12781e+06	3758256	3.94227e+06	3975702	4339283	4437548	3818383	4614837	4559756	4307664	4181104	5612754	5236269	5410010	5486062	4961565	4666820	4646068	4696356	3108263	3170397	3218529	2991583	2771366	3758978	3619828	3567900	4.01073e+06	3750116	4219109	4031590	3984576
3025	N-stearoyl-sphingosine (d18:1/18:0)*	Lipid	Ceramides	54979	LC/MS Pos Late	1547	3392	566.551	5283565	104404-17-3		HMDB0004950	8182310	6736329	6799160	6921226	8555527	8455971	7557203	8058663	8.09539e+06	8069148	8.26348e+06	6870211	8397251	7.9131e+06	8271141	8404406	9207574	8335258	8.37895e+06	8526227	7545639	7437066	6653473	7326463	7.70013e+06	7611831	7523961	7.47766e+06	6162021	8091544	7628809	7342021	8199641	7.75171e+06	8296197	8.2243e+06	7805700
2173	N-stearoyltaurine	Lipid	Endocannabinoid	39730	LC/MS Neg	100003240	5782	390.268	168274	63155-80-6			310557	121263	114218	153342	384382	171358	292685	328422	188697	120084	65289	53908	124698	178497	70769	96482	349123	54648	431343	261662	53922	179929	63490	317339	41370	230967	185754	224550	166526	161659	136141	468309	83225		62009	60901
116	N6,N6,N6-trimethyllysine	Amino Acid	Lysine Metabolism	1498	LC/MS Pos Early	189	2825	189.16	440120	23284-33-5	C03793	HMDB0001325	25582842	23463720	29141602	24335264	20001668	19945252	22185212	25081328	23859548	21855280	25348682	25077272	22933398	27639554	29828154	23815512	24678806	24629176	24475666	29593224	28871518	29551488	31896850	31121308	28126394	23380250	23415476	25199362	18119088	25712656	17695408	18124104	27563646	20757908	22932106	21623584	21333754
115	N6,N6-dimethyllysine	Amino Acid	Lysine Metabolism	62862	LC/MS Pos Early	100020417	2831	175.144	193344	2259-86-1	C05545	HMDB0013287	1225984				892319	830064	962524	1209561	894461	947953	1191089	1078260	908308	918397	1159687	844662	927321	858449	977912	971956					1066772	1232398	984399	1524546	795059	1241506	791767	906154	1169313	774939	794703	827230	845800
107	N6-acetyllysine	Amino Acid	Lysine Metabolism	36752	LC/MS Neg	100001734	1059	187.109	92832	692-04-6	C02727	HMDB0000206	107873	92957	123121	103668	95710	103643	110151	113999	127793	114408	129867	99791	113129	108582	108857	131771	129903	131001	163638	152510	256068	240384	261644	278312	97778	97072	95336	97946	87258	91256	86396	93289	91683	83949	79101	90970	92598
1435	N6-carboxymethyllysine	Carbohydrate	Advanced Glycation End-product	36713	LC/MS Pos Early	100001768	2500	205.118	123800	5746-04-03		HMDB0240347	5192127	5448181	6254191	6639973	6756498	6818747	6967788	8931080	8049639	8.37192e+06	9959682	10185428	6913762	8302550	10611316	8.18922e+06	8449380	8340059	11509707	11079313	9232621	9519662	12825434	11432905	4757808	4177791	4262281	4541563	4961801	5479738	4691886	4733029	8466038	8197176	6709353	6509979	7658340
114	N6-methyllysine	Amino Acid	Lysine Metabolism	62860	LC/MS Pos Early	100003415	2831	161.129	164795	1188-07-4	C02728	HMDB0002038	1390413	1265513	1421913	1370560	375075	391004	416394	496258	283340	224603	298949	315157	179883	314049	371578	231077	352495	329335	436629	480803	534481	579412	765481	653979	2180803	1794943	1824277	1.9797e+06	465234	590190	433268	458403	321400	259301	188748	213651	112720
4304	nicotinamide	Cofactors and Vitamins	Nicotinate and Nicotinamide Metabolism	594	LC/MS Pos Early	432	1942	123.055	936	98-92-0	C00153	HMDB0001406	122563832	109715072	140723200	133153856	124543264	139665872	145278224	168454592	141449376	140433312	153506016	144620480	141042208	148060640	177113872	149643200	153768256	158110432	162785520	171881312	142244736	142136800	165640208	161358640	130255056	129510072	109660920	120079008	123248832	153458160	117377776	108834648	135621536	116677728	121771944	113330576	132239104
4308	NAD+	Cofactors and Vitamins	Nicotinate and Nicotinamide Metabolism	5278	LC/MS Neg	1310	1434	662.102	5892	53-84-9	C00006	HMDB0000217	143483	154664	172927	157343	149966	131097	159126	167049	147750	125562	167470	152644	169391	174031	172453	183369	184602	191379	196370	187746	181277	166203	207973	218216	186163	177293	134307	166123	144189	245078	148585	158543	199586	184459	171015	147698	188278
4309	NADH	Cofactors and Vitamins	Nicotinate and Nicotinamide Metabolism	31475	LC/MS Neg	428	1540	664.117	439153	58-68-4;606-68-8	C00004	HMDB0001487			20140		22306				32954		35271		38751	31471	35578	32474	45065	35552		40535		23448				29456	25734		29825			27716	30437	45704	34537	42557	41779
4306	nicotinamide ribonucleotide (NMN)	Cofactors and Vitamins	Nicotinate and Nicotinamide Metabolism	22152	LC/MS Pos Early	1312	766	335.064	14180	1094-61-7	C00455	HMDB0000229	295594	340916	427133	345109	424563	393460	431496	461617	424134	390248	456561	467648	395238	455460	477485	443409	405974	478705	435572	485075	508063	412817	466674	447609	475465	410003	374998	385120	360255	434015	395737	434629	489575	496647	459603	440873	506283
4307	nicotinamide riboside	Cofactors and Vitamins	Nicotinate and Nicotinamide Metabolism	33013	LC/MS Pos Early	100001310	2040	255.098	439924	1341-23-7	C03150	HMDB0000855		28809			39306	48020	29887	51548	92323	75668	96617	72086	106914	102857	103245	115139	88609	109886	115383	148214	106585	100511	114152	121190							22227	23455	89810	95741	83654	91254	135194
4313	nicotinate adenine dinucleotide (NAAD+)	Cofactors and Vitamins	Nicotinate and Nicotinamide Metabolism	15725	LC/MS Neg	100000118	1200	663.086	165491	6450-77-7;104809-30-5	C00857	HMDB0001179	23605			26619	34330	26942		31612				48418	83319	64818	81397		147271		155903	144177	164893		283248	279448
4302	nicotinate ribonucleoside	Cofactors and Vitamins	Nicotinate and Nicotinamide Metabolism	33471	LC/MS Pos Early	100001316	1536	256.082	161233	2625-49-2	C05841	HMDB0006809	60144	119284		28476	90586	270425	127541	66921		320403	130512	111337	410815	305624	119031	38421	63589	85366			70155	115248		143857			124434	94384	160813	35796	207560	156066	257222			65735
4303	nicotinic acid mononucleotide (NaMN)	Cofactors and Vitamins	Nicotinate and Nicotinamide Metabolism	32461	LC/MS Pos Early	100001058	648	336.048	5288991	321-02-8	C01185	HMDB0001132	942350	754931	851418	851724	1076677	1189482	1121901	1365039	1789910	1.63332e+06	1770939	1724569	3017684	3.03469e+06	3.42069e+06	2976228	4.05168e+06	3.81986e+06	3919443	3984152	4659475	4469328	4718504	4632403	56727	45657	50213	58818	172012	219542	178721	169586	120314	113710	126023	100013	91300
1516	nonadecanoate (19:0)	Lipid	Long Chain Saturated Fatty Acid	1356	LC/MS Neg	892	6068	297.28	12591	646-30-0	C16535	HMDB0000772	8731737	9815680	9274939	12220089	10461303	9877199	12744142	15843695	7108082	4857557	3748748	3331101	6555937	8496304	5161456	6695927	12912427	3480272	10994263	9489782	3.58242e+06	9905607	5177729	16772804	3257628	16860658	5354085	9071227	8354521	10618614	6196510	10162869	5785832	4320920	3010944	5159828	2971906
1698	octadecanedioate (C18)	Lipid	Fatty Acid, Dicarboxylate	36754	LC/MS Neg	100001615	5043	313.238	70095	871-70-5		HMDB0000782	246538	437814	357476	404746	201272	187504	254667	271231	260138	292346	259205	302711	247691	288525	248332	242761	171306	225439	304526	232051	570702	465376	584699	505479	291607	230096	307063	234162	206229	237207	244591	278634	281089	298504	261615	279285	240026
1699	octadecenedioate (C18:1-DC)	Lipid	Fatty Acid, Dicarboxylate	61861	LC/MS Neg	100019978	4875	311.223	9543674				129469	222537	166346	176082	49441		91966	89811	91061	113077	86927	161348	69644	83404	83832	79630	84967	82792	103826	77204	247332	198005	242397	291385	144648	75376	83436	91252	60050	105115	59732	84251	100399	166428	117071	118517	87988
1852	octanoylcarnitine (C8)	Lipid	Fatty Acid Metabolism (Acyl Carnitine, Medium Chain)	33936	LC/MS Pos Late	100001247	950	288.217	11953814;123701	3671-77-0	C02838	HMDB0000791	80876	65675	79454	66725	83073	79553	71076	77686	55005	64005	65508	58407	54464	60712	52354	58895	42031	45442	42610	55995	46046	45915	37836	43788	89956	74279	65846	73912	70613	96570	83816	85379	68501	59210	74500	64830	56173
1533	oleate/vaccenate (18:1)	Lipid	Long Chain Monounsaturated Fatty Acid	52285	LC/MS Neg	100008930	5655	281.249	637517;445639;5281127;5282761		C01712,C08367,C00712,C21944	HMDB0000207,HMDB0000573,HMDB0003231,HMDB0240219	521421344	598083456	459346208	725880128	545652928	305610912	566539648	687277632	345534400	281955808	153015728	89967024	217710592	377031712	178648640	250481264	924180992	159535168	866114112	714124224	367908928	923377344	380350176	1437784832	75713664	384095008	278608448	410218688	198649328	334946368	250150080	472297056	174657264	139182544	70410960	202171440	81983328
2159	oleoyl ethanolamide	Lipid	Endocannabinoid	38102	LC/MS Pos Late	1137	1661	326.305	5283454	11-58-0;111-58-0		HMDB0002088	221878	133747	184102	142204	385188	351267	361792	303730	426805	420384	427282	354723	469855	561359	466611	513291	660652	567754	614641	650046	620648	611795	596453	607007	172442	203470	191939	203011	187746	269333	298982	256294	342081	307842	318427	307847	324118
2940	oleoyl-arachidonoyl-glycerol (18:1/20:4) [2]*	Lipid	Diacylglycerol	54961	LC/MS Pos Late	100010937	2990	660.556	9543786			HMDB0007228	919986	624889	660773	732563	996084	849030	951307	882916	1290085	1360698	1328841	1259778	1.62938e+06	1859647	1.65817e+06	1.78792e+06	2377324	2360884	2361431	2237425	2221340	2386374	2348887	2380722
2926	oleoyl-linoleoyl-glycerol (18:1/18:2) [1]	Lipid	Diacylglycerol	46798	LC/MS Pos Late	100002989	3115	636.556	14275396	106292-55-1		HMDB0007219	272396	279185	264617	282988	256690	260382	307929	355327	401353	422335	601813	385617	525839	573896	558794	685924	670159	808532	879299	765691	1387245	1385782	1213506	1369930
2927	oleoyl-linoleoyl-glycerol (18:1/18:2) [2]	Lipid	Diacylglycerol	46799	LC/MS Pos Late	100002990	3223	636.556	71433693	104346-53-4		HMDB0007219	1237057	870995	575628	998301	973638	883354	548968	885639	876121	807004	875377	1143770	1116382	1240856	1118863	1192642	2806220	1864651	3074652	2726505	2999894	3478769	4650609	4630223	137208	125092	139682				122170	101731		100630		108601	48834
2923	oleoyl-oleoyl-glycerol (18:1/18:1) [1]*	Lipid	Diacylglycerol	54945	LC/MS Pos Late	100010918	3571	638.572	9543716			HMDB0007218		237627	141396	269764	195493		259030	230257	308151	195446	298461	278419	385982	423466	459112	422899		727769	613647	604714	1290135	1068834	1415205	1463215
2924	oleoyl-oleoyl-glycerol (18:1/18:1) [2]*	Lipid	Diacylglycerol	54946	LC/MS Pos Late	100010919	3695	638.572	9543716			HMDB0007218	786526	497519	416383	679171	461325	453330	526380		545053	715649	654380	670877	1.00318e+06	1143226	908339	1068630	2.0072e+06	1758342	1866724	1998772	3296231	3698413	3581732	3940056
1886	oleoylcarnitine (C18:1)	Lipid	Fatty Acid Metabolism (Acyl Carnitine, Monounsaturated)	35160	LC/MS Pos Late	100001501	1423	426.358	6441392	38677-66-6		HMDB0005065	62414168	48901240	58861864	49127192	67698952	70330216	67748960	63014492	73252616	72893160	75247408	59059108	65555212	68965808	69442296	67483928	59349288	65508228	67569744	65793768	52524900	54386604	47647232	51981500	66547312	65518604	63789192	62744824	61452032	72353560	64017848	66080200	81074016	56745988	83343984	72378896	68962032
1944	oleoylcholine	Lipid	Fatty Acid Metabolism (Acyl Choline)	53260	LC/MS Pos Late	100009331	1449	368.352	59040790			HMDB0240596	157577	145830	128314	123000	145125	168979	134423	180256	158839	181995	169508	142132	177323	165826	162368	180600	183802	172077	171066	139661	105357	113313	104870	114774	181271	208404	169509	176273	149203	180474	155050	161508	163825	163337	161235	174190	164861
584	ophthalmate	Amino Acid	Glutathione Metabolism	34592	LC/MS Pos Early	100001311	2085	290.135	7018721	495-27-2		HMDB0005765	1893810	1.67653e+06	2.0772e+06	1858269	3538602	3731020	3.93103e+06	4644322	6.82598e+06	5383200	7446928	6576313	7.80471e+06	7998410	9365437	8412731	9107055	8564864	8697721	9791509	8244002	8081021	8822649	8593672	1.50335e+06	1453982	1282236	1435474	3281170	3470382	2912701	2730711	6850308	5909006	5675811	5135834	8510077
487	ornithine	Amino Acid	Urea cycle; Arginine and Proline Metabolism	1493	LC/MS Pos Early	444	2800	133.097	6262	3184-13-2	C00077	HMDB0000214	331944224	402242016	440936128	422303648	295851392	301099008	360895424	395481088	363170464	363752992	395998784	435766784	352694976	411435616	438602944	405859904	422771872	378458848	473741088	439652992	590497280	531362080	595532736	588433984	350951616	292484320	287653952	295906656	308322560	396045728	322198400	320260992	413206720	413984096	426618144	415198144	441184320
4207	orotate	Nucleotide	Pyrimidine Metabolism, Orotate containing	1505	LC/MS Polar	445	1638.1	155.01	967	50887-69-9	C00295	HMDB0000226	9674073	6314377	6.9575e+06	7.65842e+06	8156444	9469671	6824985	7997798	8.02074e+06	7.51097e+06	7.79917e+06	6502112	12571546	11370811	11717442	12248086	24742504	21560906	15978193	22682052	14859975	19220386	15052522	15035005	2299211	2170999	2350222	2437632	1787546	2233674	2437477	2163419	1638730	968855	1712929	1509861	1342756
4209	orotidine	Nucleotide	Pyrimidine Metabolism, Orotate containing	35172	LC/MS Polar	100001416	2250	287.052	92751	314-50-1		HMDB0000788	6362502	5.55605e+06	5874995	5488334	4782069	6206895	5.43584e+06	5956949	6216401	5471090	5737898	5453747	5.44822e+06	5.59362e+06	5747894	5424215	5737267	5065954	4964018	5247237	4876753	4518575	4400537	4505920	7.32284e+06	6333927	6837459	7026223	4958811	6361198	6.74116e+06	5160096	6.0588e+06	5.61364e+06	6303595	6187494	5510759
4356	oxalate (ethanedioate)	Cofactors and Vitamins	Ascorbate and Aldarate Metabolism	20694	LC/MS Neg	100000841	603	88.988	971	144-62-7	C00209	HMDB0002329	3083206	5599100	5.53775e+06	5635129	2428677	2741849	3534790	3907269	2014688	2422619	2533472	2600065	1258951	1408084	1491541	1445764	966254	1083864	1101341	1010593	1322876	1153967	1182591	1190118	6937787	6192135	5607476	4903018	4532687	6208302	4037256	3870769	3795049	3928501	3299870	3744188	2553579
263	oxindolylalanine	Amino Acid	Tryptophan Metabolism	64568	LC/MS Pos Early	100022120	2756	221.092	20977764				535638	227284	319422	280673	365336	403435	311209	319825	401907	272506	356724	294503	602112	441674	487444	415070	545679	380620	420573	547447	199193	230443	333146	284617	319059	365604	318484	421065	302023	331504	277395	285447	337783	271776	294594	261123	338956
4552	p-cresol sulfate	Xenobiotics	Benzoate Metabolism	36103	LC/MS Neg	100001315	2890	187.007	4615423	3233-57-7		HMDB0011635	9875293	12287833	11084999	11414431	7689997	7.95503e+06	9259655	9680307	8873824	9523639	8131929	10746931	8049882	10398945	9197468	9358440	9903158	10765654	11287316	10195313	17779548	14580561	16046319	16562038	9925563	8268889	9567986	8831203	6.43497e+06	9147835	8296860	8906778	9068639	10196017	9499430	10800237	8447723
1510	palmitate (16:0)	Lipid	Long Chain Saturated Fatty Acid	1336	LC/MS Neg	424	5618	255.233	985	57-10-3	C00249	HMDB0000220	1304931840	1275179776	1151974912	1587032064	2264260864	1382740096	1938855424	1963236864	1372576512	1059385472	750795648	453456032	974650816	1459232000	824467264	917912320	1940251776	596524352	1820891136	1630135936	866420800	1898649728	915644160	2440133120	376980032	1759151744	935458112	1677644288	1361559680	1567387264	1032161536	1514114176	867227840	687264768	379022304	774881600	506148480
1885	palmitoleoylcarnitine (C16:1)*	Lipid	Fatty Acid Metabolism (Acyl Carnitine, Monounsaturated)	53223	LC/MS Pos Late	100009406	1357	398.327	71464547				2765215	1943392	2181706	2080067	2984944	2959839	2639119	2677222	2389028	2299474	2564243	2131579	2134833	2202239	2281299	2297457	2142427	1879355	2170997	2141431	1.80147e+06	1814061	1978250	1805986	2342937	2477542	2277288	2349042	2402976	3161505	3127081	2888853	2897412	2302832	2738871	2555554	2290927
3099	palmitoyl dihydrosphingomyelin (d18:0/16:0)*	Lipid	Dihydrosphingomyelins	52434	LC/MS Pos Late	100008954	2290	705.591	9939965			HMDB0010168	33064920	27182910	27369776	26738500	35851896	33751992	32627304	34655640	33684716	30322964	34997552	32641238	36234504	35764124	32162476	35909552	32598660	32320184	35760304	35773856	31204284	29594876	29799080	28823670	35458712	32884666	34561008	31604488	25797584	35193832	32381236	31085836	34592224	34909040	36252904	33398116	34425024
2162	palmitoyl ethanolamide	Lipid	Endocannabinoid	38165	LC/MS Pos Late	1489	1643	300.29	4671	544-31-0	C16512	HMDB0002100	483634	483061	479726	447490	775483	815615	772711	779139	1009415	1067769	1080676	879655	1312467	1282336	1096711	1332383	1619809	1485765	1416205	1402233	1424913	1478145	1397916	1381967	464193	495880	532732	543828	587995	696444	706632	685254	842929	776546	853840	826751	944210
3103	palmitoyl sphingomyelin (d18:1/16:0)	Lipid	Sphingomyelins	37506	LC/MS Pos Late	100002107	2168	703.575	9939941	6254-89-3		HMDB0010169	275535392	263819232	279831200	257587328	315376672	305000544	303492064	287794336	300734272	301019104	326643072	298246176	321028960	312637984	310447520	314498528	339427936	309422816	317716448	309288192	282884736	298458784	295466560	286540000	299922944	290261184	308508960	297784480	263367520	315426400	304389568	282727072	317182656	288004000	301444768	295065728	314280224
2913	palmitoyl-arachidonoyl-glycerol (16:0/20:4) [1]*	Lipid	Diacylglycerol	54957	LC/MS Pos Late	100010924	2916	634.54	9543736			HMDB0007112	529542	474864	436509	468088	631890	667378	628782	671487	838760	791668	999242	695205	754041	826647	823652	843991	949438	934212	1005929	848739	905599	1004177	856430	883056	45616	27338									37076		38940
2914	palmitoyl-arachidonoyl-glycerol (16:0/20:4) [2]*	Lipid	Diacylglycerol	54958	LC/MS Pos Late	100010925	3015	634.54	9543736			HMDB0007112	871234	510363	508473	613232	710489	773908	688668	625881	932359	831648	976495	827278	1163221	1283570	1056360	1141606	1474789	1406222	1506241	1305857	1222552	1444079	1540277	1.26998e+06	74554	45372	47972	72580	27480	35725			34944		32258
2906	palmitoyl-linoleoyl-glycerol (16:0/18:2) [1]*	Lipid	Diacylglycerol	52633	LC/MS Pos Late	100009052	3080	610.54	9543695			HMDB0007103	269145	213834	242894	245346	231847	257102	239575	301809	382132	357783	495564	287098	426692	344168	396952	492336	461717	545228	550491	535245	759897	651064	505972	623579				48819		31687					53326
2907	palmitoyl-linoleoyl-glycerol (16:0/18:2) [2]*	Lipid	Diacylglycerol	52634	LC/MS Pos Late	100009055	3197	610.54	131801744			HMDB0007103	863832	607657	395426	746922	732240	739359	514901	683928	695170	615451	653033	875363	845531	868053	858830	837523	1630181	1262336	1759624	1812683	1353261	1588734	2099216	2.08026e+06	133882	107882	105046	70064	41590		98738	87472		85383	59314	101882
2905	palmitoyl-oleoyl-glycerol (16:0/18:1) [2]*	Lipid	Diacylglycerol	54942	LC/MS Pos Late	100010917	3695	612.556	5282283		C13861	HMDB0007102	411435	306330	258387	372773	373331	349467	439905	369744	519415	511335	533673	531443	615458	764684	670524	651801	1062306	991223	1117968	1164013	1313850	1516327	1553039	1588576
3134	palmitoyl-sphingosine-phosphoethanolamine (d18:1/16:0)	Lipid	Ceramide PEs	62984	LC/MS Pos Late	100021162	2207	661.528					444230	392345	411610	334376	410971	434264	397935	430253	393203	441970	518154	410078	371603	460591	449635	464738	476248	409049	395492	444418	382107	383279	379275	391402	415422	412695	455336	401335	328509	426535	415221	453916	422137	392758	420689	383922	421189
1864	palmitoylcarnitine (C16)	Lipid	Fatty Acid Metabolism (Acyl Carnitine, Long Chain Saturated)	44681	LC/MS Pos Late	100000776	1425	400.342	461	6865-14-1	C02990	HMDB0000222	46146772	39824256	36994900	36569532	59517868	60640172	44733932	54010960	59285316	51841148	59780568	54326660	53274032	51667484	58843868	51607048	60956384	55644860	59138148	60203932	38695108	39122060	47247548	43348812	38139992	35288892	38514624	35935064	46528296	50987664	54340228	55176160	62847956	50789040	65208952	59226068	51809096
1943	palmitoylcholine	Lipid	Fatty Acid Metabolism (Acyl Choline)	52944	LC/MS Pos Late	100009233	1482	342.337	151731			HMDB0240592	70811	67199	56834	64452	121004	102246	94842	108234	132792	167323	165787	136021	175617	168938	164241	184166	186817	176738	173646	163616	127244	130864	127399	127435	81425	52988		79301	86757	116431	90942	97439	134740	131060	134115	132296	141371
4335	pantoate	Cofactors and Vitamins	Pantothenate and CoA Metabolism	63061	LC/MS Polar	100002613	1100	147.066	5289105	470-29-1	C00522		921570	957823	977561	980644	583802	653748	634617	671668	659104	761591	639166	711135	622317	699209	645522	673255	645209	674301	667948	639369	1026923	947816	868150	978345	1.4089e+06	1205092	1194211	1220850	506659	654704	652059	660413	679339	691790	677960	740764	649385
4336	pantothenate (Vitamin B5)	Cofactors and Vitamins	Pantothenate and CoA Metabolism	1508	LC/MS Pos Early	1024	1667	220.118	6613	137-08-6	C00864	HMDB0000210	8686246	9135349	12584035	9780397	8382031	9446763	11524468	10695993	12966600	12757998	14681826	10788435	12821180	14532570	16048848	12036086	8900226	12392782	9980884	10879525	11108520	10066176	9254993	9879275	8907523	8889043	7768503	11777489	10931845	14377168	8067048	8125568	15383595	8990865	12931665	8959993	13523986
1509	pentadecanoate (15:0)	Lipid	Long Chain Saturated Fatty Acid	1361	LC/MS Neg	980	5521	241.217	13849	1002-84-2;10002-84-2	C16537	HMDB0000826	34132112	30082732	26457838	37823880	48658488	30570128	41623676	45532220	29306244	23712060	17477488	10083268	22299216	33120900	18356944	23442088	54016268	12392067	44032012	32655572	14639794	37969504	19410552	56764496	8550536	35092680	20064492	34429632	24999946	29726040	23587164	37052756	16615242	12554292	9135253	15561050	10221084
1863	pentadecanoylcarnitine (C15)*	Lipid	Fatty Acid Metabolism (Acyl Carnitine, Long Chain Saturated)	57522	LC/MS Pos Late	100015842	1362	386.327	123132011			HMDB0062517	1765770	1382583	1473748	1299124	2665397	2625783	2329240	2342313	2400773	2399230	2575495	2113640	2584400	2454055	2549168	2382640	2471594	2092991	2299136	2310181	2006480	1896314	1938312	1948189	1269549	1278726	1299433	1221820	2059708	2492948	2285607	2287600	2771745	2296552	2799282	2451963	2619544
6423	pentose acid*	Partially Characterized Molecules	Partially Characterized Molecules	63264	LC/MS Polar	100021467	2180	165.041	7991		C00803	HMDB0000892	717145	761805	808657	661622	514922	620857	530121	634498	483792	489987	528850	441562	448123	384832	302362	399366	311653	324644	288049	297542	214270	189451	183678	109303	1.02963e+06	826127	822959	1103502	507962	706357	806636	669578	498417	523305	719684	638497	450976
6188	phenol red	Xenobiotics	Chemical	36817	LC/MS Neg	100001724	3665.9	353.049	4766	143-74-8	C12600		22497600	27422662	24658372	26014916	18414976	18269468	20153880	20759968	20586416	20622394	17615128	22882302	19579628	22074564	20191788	22177812	24163408	24260556	25249728	24724896	34197996	31648138	34815096	37342360	28349608	24495776	24581952	24124518	15184834	19569372	18200784	18271404	19995836	21544456	19739054	22483764	18568652
190	phenol sulfate	Amino Acid	Tyrosine Metabolism	32553	LC/MS Neg	100001510	2156	172.991	74426	937-34-8	C02180	HMDB0060015	242307	274780	245751	244800	213425	213055	227856	224823	193742	217662	169789	237270	190199	231869	197782	220065	229607	226259	227799	225965	306678	298031	280755	290839	261443	241291	245870	235298	176868	210339	208377	231459	192296	247683	215155	249192	222153
1187	phenylacetylglutamine	Peptide	Acetylated Peptides	35126	LC/MS Neg	100001417	2330	263.104	92258	28047-15-6	C04148	HMDB0006344	906065	723665	809411	762752	392772	437618	408655	457701	187353	178688	194364	179054	99293	105550	99170	102890	44378	37624	48281	49924	26413	24823	25340	22700	1340358	1288099	1219779	1177581	445082	603711	555958	582222	277349	254830	262722	275956	129592
1190	phenylacetylglycine	Peptide	Acetylated Peptides	33945	LC/MS Neg	100001275	2375	192.067	68144	500-98-1	C05598	HMDB0000821	425150	513279	466073	465857	364889	453348	442639	459584	447993	421591	532327	503190	538416	516669	496214	475360	489756	491666	473504	516798	720372	576466	637257	618479	452786	363770	379939	314594	328865	519891	387504	362091	509185	458343	506618	547633	378367
140	phenylalanine	Amino Acid	Phenylalanine Metabolism	64	LC/MS Pos Early	460	2878	166.086	6140	63-91-2	C00079	HMDB0000159	270625568	284921280	329928896	291705376	223463840	252845616	269312960	278867840	279501088	256941632	271843936	305719616	283600608	316943488	322341952	305770592	315592480	310687552	316217184	335982816	396603936	357707616	411046560	428238912	318080416	283821696	270222880	293967200	228142192	273618560	229417968	230938352	283206976	276773312	275699776	257500000	284695872
921	phenylalanylalanine	Peptide	Dipeptide	41374	LC/MS Neg	100003589	2745	235.109	5488196	3918-87-4		HMDB0028988	161269	79177	165916	129922	73456	87867	142236	155615	139863	88078	217779	224216	212712	215717	338794	267272	257640	269479	401703	499056	217279	206250	434283	395198	86693	75458	71862	83921	93982	102335	52996	63646	144819	132495	101276	73084	143239
151	phenyllactate (PLA)	Amino Acid	Phenylalanine Metabolism	22130	LC/MS Polar	100000774	908	165.056	3848	828-01-3	C05607	HMDB0000779,HMDB0000563	135977	176340	122819	142343	173507	185221	142471	178561	154706	138396		157123		186252		139765	162311	129609	115815	128331	140269	184832		185232	153669	170936	140902	107801	132540	125253	219756	202555	161747	187143	160976	190064	113474
150	phenylpyruvate	Amino Acid	Phenylalanine Metabolism	566	LC/MS Polar	241	845	163.04	997	156-06-9	C00166	HMDB0000205	201536	217069	230689	209258	287086	332321	327311	312500	412273	445000	499586	380644	264719	381676	304929	394588	305392	391944	473687	473821	790552	579451	448726	418149	204611	144567	267107	247630	221800	318730	253595	311100	383936	321565	331350	343992	341819
1468	phosphate	Energy	Oxidative Phosphorylation	42109	LC/MS Pos Early	461	576	98.9842	1061	7664-38-2	C00009	HMDB0001429	147924400	156673888	158617792	156189344	115822232	117490656	127474752	124252720	121089256	123635288	107448128	127812760	108566576	119696664	116131568	110880664	108135376	106085440	105673560	103162072	146966176	141460304	143600528	154668032	157234160	132798496	148503968	153033232	116335840	123035528	128626576	128499192	142575904	128300576	140454832	131555888	123922840
1238	phosphoenolpyruvate (PEP)	Carbohydrate	Glycolysis, Gluconeogenesis, and Pyruvate Metabolism	597	LC/MS Neg	463	587.3	166.975	1005	10526-80-4	C00074	HMDB0000263	2147867	3420253	2.05036e+06	2814400	4569368	4487585	4664916	4926651	4393065	4944816	7237685	5561327	5083167	5207702	5922061	5296553	5378012	5710134	5319083	4884719	5255449	3822662	3.83136e+06	4185073	2911158	3075612	2262125	2211703	8355301	11552743	5402198	4944167	9739668	12801629	8719994	10077714	12444998
2238	phosphoethanolamine (PE)	Lipid	Phospholipid Metabolism	1600	LC/MS Neg	1026	638	140.012	1015	1071-23-4	C00346	HMDB0000224	645448	407982	568188	597357	489008	544616	575111	572182	590776	553836	684606	375345	918618	957063	996528	1.02673e+06	2902282	3131109	3016237	3204374	4452910	4668091	4548668	4938316	171867	124560	61551	185057	111347	120005		121449		92553
4999	phytanate	Xenobiotics	Food Component/Plant	598	LC/MS Neg	466	5908	311.296	26840	14721-66-5	C01607	HMDB0000801	51013320	68015768	41437176	79648584	36009704	28319318	43321568	76791792	27140528	22080758	12761947	12805103	24090480	35637880	17912628	29417484	106506504	16617502	93851192	75759288	26842878	74926352	38956024	178489536	8988282	38941792	26263184	32865106	22020068	34321360	26324546	52217440	18876168	17975670	8109538	25237136	8391171
131	pipecolate	Amino Acid	Lysine Metabolism	1444	LC/MS Pos Early	1025	2200	130.086		4043-87-2			6377997	2964164	3599190	3439408	656805	713283	862495	853342	1254123	1226122	1297618	1898178	5896072	7583043	7742278	6835617	15269722	16124659	18542640	18678274	32687884	33033806	37395224	39116048	4186796	3906481	3468290	3669732	411962	458920	525337	498181	464769	528653	378415	443834	562794
495	proline	Amino Acid	Urea cycle; Arginine and Proline Metabolism	1898	LC/MS Pos Early	480	1603	116.071	145742;614;8988	147-85-3	C00148,C000763	HMDB0000162,HMDB0003411	278645824	276761696	334001088	279361280	191548640	209930016	258733968	259619152	280828352	262614304	270522912	256553712	288290272	319054560	341355584	304623776	283528224	319772800	327669504	308998176	354499648	346907232	370770144	355039008	308316160	271596672	276320320	321064672	213854608	282800256	205264160	203916384	290106400	226954144	268568064	231603696	256049568
1771	propionylcarnitine (C3)	Lipid	Fatty Acid Metabolism (also BCAA Metabolism)	32452	LC/MS Pos Early	100001162	2590	218.139	107738	17298-37-2	C03017	HMDB0000824	30243024	27419852	34722148	31958888	26115278	29070856	26462844	33703096	21902212	21785254	26184872	24222380	19806124	23064530	29839308	23266930	19838126	16872754	21786182	23082080	17689544	14982568	17465994	16537734	40336976	37299408	31868926	35504180	28313118	33340172	27380084	27048660	34449904	21066148	25473504	26318844	23335330
4221	pseudouridine	Nucleotide	Pyrimidine Metabolism, Uracil containing	33442	LC/MS Neg	821	1100	243.062	15047	1445-07-4	C02067	HMDB0000767					34122	43388	34070	40491	68676	66314	71637	56330	119145	97900	91837	101019	133388	140093	129873	149734	153118	162808	173554	192719
537	putrescine	Amino Acid	Polyamine Metabolism	1408	LC/MS Pos Early	49	3027	89.1073	1045	110-60-1	C00134	HMDB0001414	201334	189789	158552	205229	81533	71013	82101	94112	206987	169674	187152	231559	383733	422870	393687	348434	648026	620820	663775	733046	939774	834576	992765	1030017
4450	pyridoxal	Cofactors and Vitamins	Vitamin B6 Metabolism	1651	LC/MS Pos Early	491	2343	168.065	1050	65-22-5	C00250	HMDB0001545	2559996	2180985	3101053	2703097	4766472	5312449	5815923	6704930	7609803	6827505	12170515	8966165	7898544	8492568	11715267	9104305	9998828	9693440	11781187	11084286	10129285	8122766	11037919	10299866	2413815	2.04802e+06	2043801	2101889	5824388	7812347	5156677	5252140	11414656	8025119	9104632	9138045	10664857
4449	pyridoxal phosphate	Cofactors and Vitamins	Vitamin B6 Metabolism	5331	LC/MS Neg	492	943	246.017	1051	41468-25-1	C00018	HMDB0001491	207549	338193	220425	267189	207077	228078	250074	276656	262612	260290	271479	304733	254502	279251	316309	317795	354922	350439	460346	392092	396758	371744	465603	474795	179358	158496	173431	140110	182444	197349	184674	192150	184827	225017	153822	174003	180369
4447	pyridoxamine	Cofactors and Vitamins	Vitamin B6 Metabolism	2150	LC/MS Pos Early	568	2975	169.097	1052	58052-48-5	C00534	HMDB0001431	262234	182821	206629	176223	301365	399999	286188	358719	418037	368228	501263	405804	544609	559531	564077	410613	777568	500832	500412	574914	528100	490508	506830	511021	117517	123541	146206	145283	321804	379239	218596	299692	507382	390128	620356	368837	416890
4451	pyridoxate	Cofactors and Vitamins	Vitamin B6 Metabolism	31555	LC/MS Neg	100001121	2185	182.046	6723	82-82-6	C00847	HMDB0000017	265170	411205	553783	338942	331131	461576	311867	434960	630732	621061	476510	483848	515957	564427	646194	639670	698090	967339	710985	655775	720506	709282	786491	802999	363544	365860	352111	369951	726681	317269	337120	339861	358274	429831	583531	577258	469203
4445	pyridoxine (Vitamin B6)	Cofactors and Vitamins	Vitamin B6 Metabolism	608	LC/MS Neg	936	1657	168.067	1054	58-56-0	D08454	HMDB0000239	55993	167439	102697	120497	56186	67817	102391	58328	64597	48758	67196	79519		35348	61334			58548	46808	46502	80021	64685	60993	94170	54604	59971	42485		59528	74942	44542	46203		59067	79137
5117	pyrraline	Xenobiotics	Food Component/Plant	48428	LC/MS Pos Early	100001767	2750	255.134	14274616	74509-14-1	C21013	HMDB0033143	41907	34795	41452	26477		25295		53385						26187											55374	66997	54337	69431			22216
1239	pyruvate	Carbohydrate	Glycolysis, Gluconeogenesis, and Pyruvate Metabolism	42582	LC/MS Neg	823	732.4	87.0088	1060	127-17-3	C00022	HMDB0000243	10258952	7.68018e+06	7552301	6.65157e+06	6.57662e+06	7.43377e+06	8653723	7531246	8872498	5666986	4713299	9638396	7438922	8910092	7025381	8931811	12041823	8431858	7.13173e+06	7.61923e+06	12080357	8882372	9359930	8793513	7764849	7211632	7696824	8722689	4271141	4584313	7520269	6207412	5300743	5432690	5809298	6085780	4155793
4905	quinate	Xenobiotics	Food Component/Plant	18335	LC/MS Polar	100000442	2432.9	191.056	6508	77-95-2	C00296	HMDB0003072	11261755	9545973	11195121	10558870	7920232	10441146	10473596	11328374	9704149	8883957	9469851	9173441	8346673	8465070	8599259	8631792	8041572	7250496	6944927	7442694	6246821	5761589	6044350	6112250	14120812	12292787	12637870	12437401	9313825	11402319	11405416	8867375	10174803	10303958	10337188	10162183	9012252
1262	ribitol	Carbohydrate	Pentose Metabolism	15772	LC/MS Polar	100000406	1789.6	151.061	6912	488-81-3	C00532,C01904,C00474,C00379	HMDB0002917,HMDB0000508,HMDB0001851,HMDB0000568	104420	61323	88892	72516	272660	282947	197134	208816	279201	214882	269271	203670	221503	190722	209040	205964	179506	110840	142948	103636			53212	64267	190680	186153	214708	195855	187009	248760	300342	233948	268841	226905	264653	285276	280327
4332	riboflavin (Vitamin B2)	Cofactors and Vitamins	Riboflavin Metabolism	1827	LC/MS Neg	500	3160	255.089	493570	83-88-5	C00255	HMDB0000244	174530	297540	208923	249136	148271	157489	181899	195725	196780	212889	201846	245311	205564	237442	225884	235848	281369	277967	291942	265619	435141	391867	432146	462554	162451	157299	186691	162009	120199	169925	179223	169975	165192	203168	172615	204399	165917
1263	ribonate	Carbohydrate	Pentose Metabolism	27731	LC/MS Polar	100001007	2425	165.041	5460677	5336-08-03	C01685	HMDB0000867	12753527	16243673	15289196	12872747	12928058	13893294	14814211	14346697	20761664	19984462	19941644	20315036	20586728	21000662	15316519	18841086	19391850	18088322	19470236	16231228	17789372	14916296	18621606	15746868	15515384	18215192	16078615	13192742	16000047	15665897	13446974	13807341	21100718	23408750	24640552	24079576	19213444
1264	ribulose/xylulose	Carbohydrate	Pentose Metabolism	54671	LC/MS Polar	100006122	1400	195.051	151261;5289590			HMDB0000621,HMDB0000751,HMDB0001644,HMDB0003371	105023	77641	50122	49556	305325	154397	67460	32943	119451	138234	88144	44523	99039	125630	76937	62103	133277	115941		57187		78086	31910	35695	48448	72234	94742	122989	32860	51127	137896	114932	40133		78783	95963	58200
590	S-(1,2-dicarboxyethyl)glutathione	Amino Acid	Glutathione Metabolism	63009	LC/MS Neg	100020967	543	422.087	9802383	1115-52-2			371173	292169	313128	268056	280887	309249	274377	312980	319815	289475	318309	250667	312880	320508	292374	324319	346290	322810	324557	338896	255842	305505	309044	296509	332881	308747	279657	316633	260898	327376	261739	315181	302505	215644	310968	254633	308897
62	S-1-pyrroline-5-carboxylate	Amino Acid	Glutamate Metabolism	42370	LC/MS Pos Early	35	1528	114.055	11966181	2906-39-0	C04322	HMDB0001301	443060	384791	370422	325068	358358	393642	440976	411617	416354	326852	498981		545684	440225	538931	506415		222000	455011		419661	419103	442759	450062	240521	403457		391186	489666	594517	262197	317417	607404		453862		546010
446	S-adenosylhomocysteine (SAH)	Amino Acid	Methionine, Cysteine, SAM and Taurine Metabolism	42382	LC/MS Neg	197	1832.4	383.114	439155	979-92-0	C00021	HMDB00939	647715	479970	628993	578162	574767	590403	607558	644878	673246	601120	605790	618566	794040	781953	827967	806621	1181304	1129094	1157030	1238235	1444704	1552188	1629894	1590564	580163	467103	559758	514272	370764	455816	445842	444700	489553	435109	513827	476594	509763
445	S-adenosylmethionine (SAM)	Amino Acid	Methionine, Cysteine, SAM and Taurine Metabolism	15915	LC/MS Pos Early	1263	3002	399.144	34755	24346-00-7;86867-01-8;86867-0108	C00019	HMDB0001185													155408	184328	144708	240434	925280	820223	929530	1.04286e+06	1105963	1225955	1315265	1244015
460	S-carboxyethylcysteine	Amino Acid	Methionine, Cysteine, SAM and Taurine Metabolism	64177	LC/MS Pos Early	100021530	1785	194.048		4033-46-9			403731	332015	389657	395124	532934	575654	549891	653508	820100	737580	818490	839526	899642	969153	1080170	970631	1211562	1043969	1207409	1301555	996329	984058	1133284	1226434	172238	124287	114884	143315	270657	342097	294183	273951	598999	562853	561185	529346	680944
5988	S-carboxymethyl-L-cysteine	Xenobiotics	Drug - Other	47897	LC/MS Pos Early	100002324	1490	180.032	193653	638-23-3	C03727	HMDB0029415	89968	93241	112974	94984	103831	105779	108341	152682	111233	113129	108420	138478	105243	115091	146043	145180	147394	120506	131911	151384	160644	151619	165090	153979	98469	103932	77901	81230	83974	111965	93438	96374	120334	128183	117536	126412	101014
575	S-lactoylglutathione	Amino Acid	Glutathione Metabolism	15731	LC/MS Pos Early	1343	2124	380.112	440018	54398-03-7	C03451	HMDB0001066	2998198	826844	1026184	957678	1803194	1439603	831752	843961	2403798	1539737	1036672	1178761	2965113	2514174	2741938	1502353	4.00727e+06	2804070	2797978	3590406	1480061	2335809	2420497	1493053	311781	575095	745878	1199497	338212	68308	386797	683546	281414	331164	512227	309522	483532
458	S-methylcysteine sulfoxide	Amino Acid	Methionine, Cysteine, SAM and Taurine Metabolism	43378	LC/MS Pos Early	100002927	900	152.038	82142	6853-87-8		HMDB0029432	253064	183550	296609	233614	39914		30390	26056																	464338	416274	379967	391319	65017	95220	50809	55718			13257
574	S-methylglutathione	Amino Acid	Glutathione Metabolism	33944	LC/MS Pos Early	100001259	2200	322.107	115260	2922-56-7	C11347		611367	484385	663854	581006	521483	554521	594816	624800	611221	487521	656900	590490	596837	549819	632135	566646	605582	613763	605068	669805	427691	475228	488628	482026	685667	656572	485067	627291	508801	625632	521675	465387	565111	532155	518950	502928	513732
5959	salicylate	Xenobiotics	Drug - Topical Agents	1515	LC/MS Polar	501	802	137.024	338	69-72-7	C00805	HMDB0001895														5757353					235467												97955	127470
5	sarcosine	Amino Acid	Glycine, Serine and Threonine Metabolism	1516	LC/MS Pos Early	1023	1280	90.055	1088	107-97-1	C00213	HMDB0000271	832402	703330	944834	768771	339271	100787		381024																	1216285	1245708	1127467	1157613	242036	572518	400238	550199
1681	sebacate (C10-DC)	Lipid	Fatty Acid, Dicarboxylate	32398	LC/MS Neg	100001211	1788	201.113	5192	111-20-6	C08277	HMDB0000792	104144	94425	115588	107754		45571										48743		34855						39316	91280	71901	68028	62142					37962
1257	sedoheptulose-7-phosphate	Carbohydrate	Pentose Phosphate Pathway	35649	LC/MS Neg	100001628	599.6	289.033	616	2646-35-7	C05382	HMDB0001068	630900	553770	580190	603660	3956006	3528773	3222324	3628404	8308196	6866902	8.2598e+06	7161095	10578124	9426587	11833689	9624020	9879133	8258359	9530906	9113515	5600976	5136475	5486123	5028267	834848	780082	673315	676682	3887531	4506540	3818306	3647575	9490420	8656049	8855867	8.35992e+06	13244968
10	serine	Amino Acid	Glycine, Serine and Threonine Metabolism	1648	LC/MS Pos Early	503	1239	106.05	5951	56-45-1	C00065	HMDB0000187	55433980	58032032	68341520	61177156	49281688	50314320	60612600	58107504	64908812	58914296	62597276	65891136	61795304	68390576	73258944	66299136	64304228	66993240	68123800	69272640	86425824	79467952	79367448	81100072	55323076	47668032	47265008	52397768	49933052	60704796	47639016	49373944	68496880	62218992	64685728	58425576	62598560
545	spermidine	Amino Acid	Polyamine Metabolism	485	LC/MS Pos Early	50	3355	146.165	1102	124-20-9	C00315	HMDB0001257	10826391	9460260	10403410	9925753	7969950	8807441	8.07892e+06	8923222	9811812	8456562	9292127	9223177	13050078	12623487	15768802	12139923	16767688	17038648	17592604	18655288	18839766	18489056	18130024	18593318	10645829	9545145	8470985	10152038	7184872	8794304	6696790	7256000	6588643	5507566	6791981	5694907	5367448
552	spermine	Amino Acid	Polyamine Metabolism	603	LC/MS Pos Early	507	3350	203.223	1103	71-44-3	C00750	HMDB0001256	1325035	1082093	1.30962e+06	1272552	1295803	1.39353e+06	1207311	1.36019e+06	1338789	1268342	1262180	1201607	1314304	1196453	1576577	1147367	1183894	1135352	1002478	1179088	970114	913729	887024	937872	1762298	1798712	1537702	1698724	1712976	1797168	1324573	1.43575e+06	1597060	1344134	1536497	1379954	1582878
3000	sphinganine	Lipid	Sphingolipid Synthesis	17769	LC/MS Pos Late	313	1413	302.305	3126	3102-56-5	C00836	HMDB0000269	470128	344839	387104	370802	541586	493053	503990	488723	845136	762014	701836	705150	1300332	1223747	1230294	1223180	2013500	2056655	1737859	1745355	1800998	1862301	1586470	1668938	380826	304367	413734	389539	313255	387030	348246	373944	619444	467413	614956	519842	688543
3001	sphinganine-1-phosphate	Lipid	Sphingolipid Synthesis	52605	LC/MS Pos Late	100001876	1431	382.272	520	19794-97-9		HMDB0001383	795284	606790	675424	674792	682557	770047	685040	782756	981575	917355	1175946	1.02017e+06	1358218	1358019	1309106	1319954	1821968	1627589	1807803	1781142	2005322	1846904	1.99161e+06	2.09074e+06	975097	935216	973449	915686	682387	808295	734463	712135	1132981	1.00932e+06	1137845	1029085	1228706
3112	sphingomyelin (d17:1/14:0, d16:1/15:0)*	Lipid	Sphingomyelins	62152	LC/MS Pos Late	100020276	1950	661.528					576799	511589	489082	506766	655266	720110	589461	662506	663741	637720	745201	654241	675892	718792	587886	707110	702763	690174	732148	705730	560199	524187	527430	615378	597952	488301	585323	482681	442704	564310	592251	620758	630052	585288	603923	622648	597738
3115	sphingomyelin (d17:1/16:0, d18:1/15:0, d16:1/17:0)*	Lipid	Sphingomyelins	52433	LC/MS Pos Late	100006314	2082	689.559		121999-58-4			31405640	26201086	24711450	25403984	32702980	31952964	29615920	33752200	29753312	31256766	36668768	31382370	37235456	34007452	34240384	36145552	41888272	36149720	38810648	36059168	30827588	30558076	33314664	30839046	29932000	27724844	29348172	26246784	23734684	30405828	28775992	28010574	34010776	33536136	33001152	34074524	32944090
3116	sphingomyelin (d17:2/16:0, d18:2/15:0)*	Lipid	Sphingomyelins	57483	LC/MS Pos Late	100015793	1875	687.544					339135	289811	213323	336941	517258	491054	347896	453596	491525	603838	640429	529067	492490	570583	470550	556284	515335	513237	560977	564554	476107	469998	512290	473993	269442	241505	253828	219336	288002	312738	325779	378916	462995	378483	362934	472193	419226
3101	sphingomyelin (d18:0/18:0, d19:0/17:0)*	Lipid	Dihydrosphingomyelins	57473	LC/MS Pos Late	100009027	2500	733.622	44260130			HMDB0012087	6157550	5126359	4530032	4633007	6595170	6140628	4979304	6312785	5290555	5555277	5966496	6024780	5488204	5527032	5466633	5643713	7072374	5397824	6.80232e+06	7.36105e+06	5682233	5215787	6184277	6105305	5833057	5625409	6.04023e+06	5141002	4005946	5006371	5480146	5473463	5401331	5634725	5173099	6184432	4740177
3102	sphingomyelin (d18:0/20:0, d16:0/22:0)*	Lipid	Dihydrosphingomyelins	57476	LC/MS Pos Late	100015786	2850	761.653					1117326	831426	978204	825222	1125785	1195391	1.12212e+06	1254303	1115813	1203130	1345499	1078867	1350762	1276161	1321822	1412356	1345423	1346882	1342410	1325101	1179719	1053446	1071558	1097340	1085965	1061898	1139278	1083884	848366	1234442	1009521	969707	1.20928e+06	1047477	1179558	1157326	1025313
3113	sphingomyelin (d18:1/14:0, d16:1/16:0)*	Lipid	Sphingomyelins	42463	LC/MS Pos Late	100004328	1998	675.544	11433862			HMDB0012097	46794892	39088716	41121052	39464108	48172812	50778988	47259452	46794176	40383768	44759888	46016996	45780268	45521976	45837156	45277748	48404748	46675396	44556264	45596440	50010656	42886768	41656088	43356840	42294680	50253892	41968744	49781244	46712824	35985008	46863524	44919268	44100328	47228984	48007868	44105700	46283632	47415832
3118	sphingomyelin (d18:1/17:0, d17:1/18:0, d19:1/16:0)	Lipid	Sphingomyelins	52615	LC/MS Pos Late	100008920	2350	717.591	46891763	121999-64-2			16623317	13616739	13667659	14287676	18107344	16611350	13866371	17403298	14496117	17568892	15983465	17203258	14874175	14793746	14853081	16395805	19390944	14627158	18426940	19268414	12556292	12829090	16684563	16425843	16733818	16436093	17322844	15353687	12253175	13876097	16935420	16411990	17043576	16547263	14346487	17535944	17098868
3119	sphingomyelin (d18:1/18:1, d18:2/18:0)	Lipid	Sphingomyelins	37529	LC/MS Pos Late	100002106	2167	729.591	6443882	108392-10-5		HMDB0012101	11477592	11106252	12368493	10974086	13428351	13131596	12630201	12430854	12590403	12577113	14202651	12591234	13591321	13007952	13059340	13076898	14145933	12684861	13645554	12306495	11549689	12311529	12282257	11925423	13085473	12654322	13094469	13204725	10903650	13834678	12766492	11989820	12918681	12040447	12978065	12726755	13206683
3120	sphingomyelin (d18:1/19:0, d19:1/18:0)*	Lipid	Sphingomyelins	57475	LC/MS Pos Late	100015787	2550	745.622					3.92557e+06	3108945	3465283	3387864	4143234	4304636	4066659	3945207	4.16259e+06	3854589	4503005	3809007	4339707	4336447	4.08489e+06	4273836	4253174	4283042	4284749	4273461	3532066	3248257	3261725	3229681	4440431	3989959	4126221	3.85439e+06	3316749	4418853	3980401	3738381	4603308	3941093	4553966	4298643	4230119
3121	sphingomyelin (d18:1/20:0, d16:1/22:0)*	Lipid	Sphingomyelins	48490	LC/MS Pos Late	100006290	2800	759.638	44260124			HMDB0012102	28979272	26072754	26213156	24638272	29505212	29200504	26312644	26959056	28549696	29650022	30686430	27219744	29519662	29342190	27587828	30223832	29278526	28378112	27071812	27963560	24784320	23718454	23043816	23661884	30688352	28910902	30670888	29089420	24242744	29488348	28433422	29719572	28890740	29681324	30743076	28941628	30115846
3122	sphingomyelin (d18:1/20:1, d18:2/20:0)*	Lipid	Sphingomyelins	48491	LC/MS Pos Late	100006292	2450	757.622		222403-67-0			6178339	5242454	5457226	5267263	6054963	6287540	6039404	5889200	6.48297e+06	6120171	6297112	6149168	6.37774e+06	6.27729e+06	6084817	6180715	6084632	5878509	5891024	5896665	5065868	5179077	4721254	5187055	6.55094e+06	6470753	6.26887e+06	6581922	5587367	6178600	6460013	5991028	6163029	6060934	6603196	6164011	6.18279e+06
3123	sphingomyelin (d18:1/20:2, d18:2/20:1, d16:1/22:2)*	Lipid	Sphingomyelins	57481	LC/MS Pos Late	100006293	2200	755.606					200039	160415	193354	164953		302230	180272	235957	221219		198897	163152	193207	191236	152940	152384		186652		149530			89620		292132	231850	250614	214761	160472	219228	200551	222575			169116		188541
3124	sphingomyelin (d18:1/21:0, d17:1/22:0, d16:1/23:0)*	Lipid	Sphingomyelins	52495	LC/MS Pos Late	100009025	3000	773.653					8106563	6353941	5985128	6288596	8298514	8.17033e+06	6535246	8540214	7082366	8070201	8821712	7269190	7993635	8.25236e+06	7.44169e+06	8506261	9338526	8.23653e+06	8744696	8560421	6951607	6459014	6436320	7240314	9016378	7.57997e+06	7.87202e+06	7.24419e+06	5438822	7965606	7194638	7169763	8519338	7583811	7.63039e+06	7.43575e+06	7745894
3126	sphingomyelin (d18:1/22:1, d18:2/22:0, d16:1/24:1)*	Lipid	Sphingomyelins	48493	LC/MS Pos Late	100006295	2775	785.653				HMDB0012104	55354504	48649004	49466484	44406060	55829240	56407240	49713444	52434396	53849624	54677556	56766836	50378044	57362368	55241516	56064252	57074536	56390240	52391956	51018480	52772024	48204904	47298000	44280512	46269016	56908200	54644972	56591932	57805148	46736696	55330308	53235148	54356584	56432548	53145308	56935520	54119944	56158416
3127	sphingomyelin (d18:1/22:2, d18:2/22:1, d16:1/24:2)*	Lipid	Sphingomyelins	57477	LC/MS Pos Late	100006296	2350	783.638					4780039	3857840	3841839	3835648	4908556	5002085	4042290	4766520	4314581	4485959	4596815	4536225	4298044	4510455	4650380	4189389	4931556	4599072	4952697	4588358	3748603	3.66453e+06	4103361	4025327	5158620	4666173	5218942	4470727	3989310	4609112	5083269	4439106	4282675	4720411	4692630	5097011	4706549
3129	sphingomyelin (d18:1/24:1, d18:2/24:0)*	Lipid	Sphingomyelins	47153	LC/MS Pos Late	100005986	3200	813.684	44260126	94359-13-4		HMDB0012107	502709280	439924224	356282944	421912928	519304192	542043840	359376448	504612288	370625600	415191008	408202048	491627840	386160064	394351904	367497824	410506080	551775488	380975776	529532928	552007680	332306528	356219776	433370912	437717312	515276288	495191776	524062240	392266976	316141952	372206080	517262368	501954016	426929504	496733760	383428960	507148800	401501536
3131	sphingomyelin (d18:1/25:0, d19:0/24:1, d20:1/23:0, d19:1/24:0)*	Lipid	Sphingomyelins	57478	LC/MS Pos Late	100015792	3500	829.716					966583	818761	829811	865593	925117	999147	892466	1.03383e+06	973462	940538	971030	850600	1037567	885537	970853	902398	1076155	952816	1116036	1.02359e+06	865063	777887	870449	849270	967809	898599	964141	836071	724650	946019	971932	904862	954292	951036	966925	1.03155e+06	916494
3114	sphingomyelin (d18:2/14:0, d18:1/14:1)*	Lipid	Sphingomyelins	47154	LC/MS Pos Late	100005985	1860	673.528					931313	750892	781643	803553	950920	927653	808982	915927	851045	869609	899971	762990	833554	867883	863287	868987	920950	862952	902965	919624	742403	764904	735585	792151	933298	958259	943201	840714	597131	866248	862141	790844	836226	860378	873052	891568	810485
3117	sphingomyelin (d18:2/16:0, d18:1/16:1)*	Lipid	Sphingomyelins	42459	LC/MS Pos Late	100004329	2002	701.559					42837944	36090736	39038912	36347536	45838872	48138180	45366196	44010160	39832792	42987060	45703452	45017444	44950260	44995872	45388216	47376260	45091416	43947144	46009132	50422512	41959396	41205480	43029104	42221424	46538940	39996728	45200860	42283792	33543304	44363776	42587680	41772188	46188064	45377900	41808616	44264528	45810048
3109	sphingomyelin (d18:2/18:1)*	Lipid	Sphingomyelins	57474	LC/MS Pos Late	100015788	2025	727.575	52931155			HMDB0001348	927349	890084	971611	800950	1104110	1093062	1073640	981000	991233	1027357	1049601	968452	1056671	1088256	1182731	1075018	995066	1001688	1106553	1137432	903741	887644	953116	985549	1390547	1141671	1160494	1188884	867277	1082933	1044058	1006621	1157263	1.02869e+06	1047383	1002475	1128303
3125	sphingomyelin (d18:2/21:0, d16:2/23:0)*	Lipid	Sphingomyelins	57480	LC/MS Pos Late	100015790	2500	771.638					1446140	1086372	1.46493e+06	1161411	1413531	1517679	1572272	1429016	1528389	1365142	1674296	1380045	1651493	1597543	1551133	1590181	1527111	1.62579e+06	1379570	1591640	1425792	1314852	1214985	1195221	1499317	1410198	1553636	1.42693e+06	1288575	1676142	1.42898e+06	1353842	1750016	1290049	1.67314e+06	1399110	1718208
3128	sphingomyelin (d18:2/23:0, d18:1/23:1, d17:1/24:1)*	Lipid	Sphingomyelins	52435	LC/MS Pos Late	100008956	3000	799.669	134757653				23024474	18117040	16280629	17607732	23540060	22415256	18284196	23502438	19619532	19353658	22191020	20884422	19965676	22364720	19749296	22177454	25633038	21365030	24827986	23228922	18488724	16115619	18132660	19766522	24128216	22352812	22862528	19616592	14996903	20290416	21947874	21227118	22113970	22285880	20465866	21250114	20464474
3110	sphingomyelin (d18:2/23:1)*	Lipid	Sphingomyelins	57482	LC/MS Pos Late	100015791	2500	797.653					3.61084e+06	2900709	3341290	2921146	3766716	3.71323e+06	3724026	3425944	3954799	3443805	4251206	3.51213e+06	3872764	4.01431e+06	4.05379e+06	3854647	4125965	4033819	3938040	4220216	3293592	3295009	3007852	2908162	3916751	3.69057e+06	4198994	3.64179e+06	2942568	3845057	3.49903e+06	3370574	4298607	3471250	3844728	3.78597e+06	4039998
3130	sphingomyelin (d18:2/24:1, d18:1/24:2)*	Lipid	Sphingomyelins	52437	LC/MS Pos Late	100008957	2750	811.669	85336023				134106944	119751264	116584000	109956488	138207472	141798960	124158432	130966352	134958992	132510280	142933424	123158912	139762144	136497552	139542768	140506464	140812880	127861568	128612664	131691216	122536528	120668136	112593560	117852192	136464096	133608568	138411824	142920368	118656752	137341760	129663448	134188504	136398640	127801656	140326400	131453328	137216880
3111	sphingomyelin (d18:2/24:2)*	Lipid	Sphingomyelins	57479	LC/MS Pos Late	100015789	2400	809.653					5234438	4124491	4193813	5738331	5.37834e+06	5552037	4428360	5472877	4669680	4907431	4874049	6715883	4559588	4845078	5067889	4457714	5580010	4664320	5742579	6.62508e+06	3852111	4097354	4633941	4732718	7.67467e+06	6.86581e+06	7643901	4819782	4356658	4845525	7.59996e+06	6.66468e+06	4804937	7008057	7.21988e+06	7478004	4912084
3161	sphingosine 1-phosphate	Lipid	Sphingosines	34445	LC/MS Pos Late	100000626	1375	380.256	5283560	26993-30-6	C06124	HMDB0000277	632553	534235	556092	541783	118940	106771	125645	151294	86233	86097	108857	106472	103189	102107	105476	100746	92089	107668	90793	105819	125355	116945	104186	119060	1203171	1003603	1180099	1055041	221099	232028	223138	236406	200052	170976	192708	147326	171600
5063	stachydrine	Xenobiotics	Food Component/Plant	34384	LC/MS Pos Early	100001296	1440	144.102	115244	4136-37-2	C10172	HMDB0004827	11946364	7893601	9521718	8748134	8942304	9096637	9415344	9411919	8603614	7736877	9596644	9229523	8468431	8315409	10217548	8151352	8963746	7807485	8341058	9407508	6954976	7133214	7886419	8079755	10037196	9252495	8721416	9320450	7847182	10451043	7774676	8058431	10309625	7804824	8329388	7754125	7938336
1514	stearate (18:0)	Lipid	Long Chain Saturated Fatty Acid	1358	LC/MS Neg	439	5872	283.264	5281	57-11-4	C01530	HMDB0000827	1947403008	1841256960	1487422336	2466352640	2811381504	1706377728	2427173120	2854761728	1649542784	1172667392	926400320	651717056	1203352960	1670280704	1021213888	1206352896	2797781248	745822848	2609348096	2399152640	911776064	1930841088	1164597120	3347881216	601321920	2309346304	1338664192	2053803392	1768946176	1983074048	1405142528	2146413056	1154442368	1087343872	609072384	1175475328	682321728
2163	stearoyl ethanolamide	Lipid	Endocannabinoid	38625	LC/MS Pos Late	100002254	1787	328.321	27902	111-57-9		HMDB0013078	933164	749060	768877	811503	1399482	1397144	1137410	1297671	1569932	1648125	1615516	1556503	1.91805e+06	1986452	1.92291e+06	1964697	2637515	2135203	2386380	2309072	2582698	2517696	2591516	2523554	847018	821574	831677	804304	876822	1.03409e+06	1109502	1.02775e+06	1390446	1374797	1338951	1341718	1535640
3105	stearoyl sphingomyelin (d18:1/18:0)	Lipid	Sphingomyelins	19503	LC/MS Pos Late	1538	2450	731.606	6453725	85187-10-6;85187-10-6	C00550	HMDB0001348	37209376	33734508	35675416	33372280	37334420	38413512	37334764	35602312	40275776	38534652	40886232	38150848	40371032	40213284	33538676	40167880	37751960	39130092	35486264	36314352	33606216	34931976	29523400	31903256	39716440	38553252	37740472	43699252	35528152	37902344	39389228	37909848	38534564	36368776	36835348	39039464	40573928
2937	stearoyl-arachidonoyl-glycerol (18:0/20:4) [1]*	Lipid	Diacylglycerol	57450	LC/MS Pos Late	100010949	3404	662.572	6438587		C00165	HMDB0007170	682308	499684	620063	640856	690620	742749	714914	819234	1060333	939307	1210002	858500	1243055	1310374	1280835	1346138	1522359	1.60819e+06	1589831	1426863	1618213	1544504	1367293	1348555	43031			49320		73676	39806		57495		63168	43963
2938	stearoyl-arachidonoyl-glycerol (18:0/20:4) [2]*	Lipid	Diacylglycerol	57449	LC/MS Pos Late	100010950	3522	662.572	6438587			HMDB0007170	1133657	718955	654709	746768	859996	840611	670860	829765	1166722	1119031	1245629	1012932	1657558	1652866	1477542	1454306	1990575	2013882	1979003	1865238	1661835	2037998	1693363	1793925	64754	101519	87595	83226	80153	111267	66871	71994	87002	88559	87191	94625	102325
2920	stearoyl-linoleoyl-glycerol (18:0/18:2) [2]*	Lipid	Diacylglycerol	54947	LC/MS Pos Late	100010921	3762	638.572					700018	587792	514382	513796	538788	565265	585009		1036813	816449	998724	810400	1207333	1427629	1414014	1243038	1680647	2192767	2320781	1762785	2313460	2203701	2562940	2135341												47399
1866	stearoylcarnitine (C18)	Lipid	Fatty Acid Metabolism (Acyl Carnitine, Long Chain Saturated)	34409	LC/MS Pos Late	100001391	1485	428.373	3006797	18822-91-8		HMDB0000848	41629212	36569616	34316824	34345304	62437992	58831812	53598536	59437060	69013280	73016496	73912776	62018440	71649104	70356832	75111864	77571016	83197544	68269512	77260880	76890408	72159712	71740688	67380960	66806156	28593076	28264106	29818478	28882420	44904404	52508800	51931056	52073896	72301744	56174512	71683760	65825012	70204696
1447	succinylcarnitine (C4-DC)	Energy	TCA Cycle	37058	LC/MS Pos Early	100001948	2291	262.128	71464481	256928-74-2		HMDB0061717	4236085	3758910	4370275	4070338	3660225	4048462	4229266	4805804	4062326	3838682	4538176	4617829	4050428	4026011	5057163	4049671	4388839	4067470	4055119	4684082	3753384	3.58325e+06	4291770	4609389	4723153	4050700	4139070	4253738	3746208	4405215	3572342	3734190	4657439	3987117	3956747	4142539	4147991
6086	sulfate*	Xenobiotics	Chemical	46960	LC/MS Neg	100002528	616	96.9601	5152822	14808-79-8	C00059	HMDB01448	16683103	21939128	19642468	20803692	13023820	14247821	15747860	16205367	14241956	16238703	14003228	17197452	13111054	14819218	14892381	14824220	14175808	14339336	15427192	14290334	24208888	20126472	20880124	22506132	22341328	17034218	16817588	16981436	14827429	17627172	15150076	16358623	16647307	18420342	15889993	18050128	15179184
471	taurine	Amino Acid	Methionine, Cysteine, SAM and Taurine Metabolism	2125	LC/MS Neg	512	690	124.007	1123	107-35-7	C00245	HMDB0000251	1986149	1284643	1317906	1274702	1.73694e+06	1587258	1397833	1615539	1437855	1230560	1277381	1250658	1291036	1176749	1199167	1239018	1.18521e+06	1.23013e+06	953961	1.26002e+06	415130	587001	627407	431636	1555594	1775139	1803182	1863442	1602615	1573767	1571910	1583492	1235151	1235619	1215541	1006221	1179821
3455	taurocholate	Lipid	Primary Bile Acid Metabolism	18497	LC/MS Neg	1648	5150	514.284	46783527;6675	145-42-6	C05122	HMDB0000036	50466	137547	94607	102064			64557	50026	54983	67401	52772	62584	38282	71240	51089	66713	66201	60225	81491	67593	169383	132165	148049	175492	70826	48343	51334	65889		60207	42176	42368	61930	72982	48898	58637	43259
3489	taurodeoxycholate	Lipid	Secondary Bile Acid Metabolism	12261	LC/MS Neg	1668	5257.4	498.289	2733768	207737-97-1	C05463	HMDB0000896	38884.7	94778	70466.5	83744	43389.7	25693	45844	46931	37113	54505.1	27465.4	46758	24196.2	63198		45933	57547	45359.6	50001	40084	85172	112263	96704	143195	36864	36787.8	40343.6	52524		49874		26983		53955	32320	43868.8	36820
1691	tetradecanedioate (C14)	Lipid	Fatty Acid, Dicarboxylate	35669	LC/MS Neg	100001613	3985	257.176	13185	821-38-5		HMDB0000872	335394	314601	332014	294422	231880	267525	245691	251120	234258	250458	238570	249666	241977	257496	263462	275479	242321	253980	264327	259610	264208	273273	336452	289848	307386	293027	299358	329074	209963	259819	269927	273613	273428	249654	247008	240278	249998
4420	thiamin (Vitamin B1)	Cofactors and Vitamins	Thiamine Metabolism	5341	LC/MS Pos Early	873	3050	265.112	1130	59-43-8	DG00125,C00378,D08580	HMDB0000235	853834	1334118	1254226	1294586	823835	832509	930125	1031955	1190590	1214249	1237800	1585512	1271534	1502224	1595376	1329854	1561485	1463322	1.8071e+06	1805042	2759128	2219784	2823712	2906776	710453	433628	652759	566819	540621	755571	752066	735427	1214652	1340371	1107062	1271490	1219725
4422	thiamin diphosphate	Cofactors and Vitamins	Thiamine Metabolism	35670	LC/MS Neg	522	1195.1	423.03	1132	154-87-0	C00068	HMDB0001372	39304		51740	28048	50947	60251	95914	58267	124337	109684	133764	94307	143369	135202	139151	146958	117947	168152	119786	125611	135487	149571	137609	137296				20903	64395	64992	37397	33369	117459	52897	84510	63125	104426
6239	thioproline	Xenobiotics	Chemical	53231	LC/MS Pos Early	100009232	1250	134.027	93176	34592-47-4			1581693	10538726	3.84836e+06	6096757	563125	652535	803056	882648	657083	849953	513918	1041640	448978	447440	449728	347135	567744	595225	501405	574387	8922341	4108148	4976347	4633473	2849857	1444631	4176644	2794267	498000	531714	612534	609771	421060	821938	467275	604248	427084
4353	threonate	Cofactors and Vitamins	Ascorbate and Aldarate Metabolism	27738	LC/MS Polar	100001022	2384	135.03	5460407;151152	70753-61-6	C01620	HMDB0000943,HMDB0062620	97420824	136993776	134881280	134201296	42726544	66891940	76727912	97103040	46543360	43371860	59478352	57038004	23668636	33427306	33427782	32862668	16202752	22135634	22994092	22521808	17248844	13527154	11554067	17805224	188040960	156518224	160137600	134794288	100433504	135400976	95425744	66625932	71312432	79211768	66970548	68686416	50173812
17	threonine	Amino Acid	Glycine, Serine and Threonine Metabolism	1284	LC/MS Pos Early	564	1514	120.066	6288	72-19-5	C00188	HMDB0000167	114759336	124284736	133454136	126961216	89429264	94523088	104777280	107736744	107952976	99815952	103732936	121004848	100417040	111834736	122862648	112424880	118447720	117339688	124468608	127180736	158097920	145180592	160660864	167802704	130702248	109353608	110456096	115046240	82601488	109211952	89146144	93195504	114398976	107625056	109455320	105699408	101217712
4274	thymidine	Nucleotide	Pyrimidine Metabolism, Thymine containing	2183	LC/MS Neg	872	1963.7	241.083	5789	50-89-5	C00214	HMDB0000273	30915		23944	32123		30539	25963	24562	32815	25374	35089		95298	114924	96826	106779	365645	354975	342366	344313	588004	603949	555315	582407
400	tiglyl carnitine (C5)	Amino Acid	Leucine, Isoleucine and Valine Metabolism	35428	LC/MS Pos Early	100001597	2962	244.154	22833596	64191-86-2		HMDB0002366	111945	98132	128583	104184	94273	87712	105057	86033	99507	104868	119284	101664	118552	139346	162014	115077	121836	92302	108031	128078	94315	101493	130222	92703	118436	110482	118244	122752	114676	193928	112135	83759	132591	124374	152406	93852	85953
513	hydroxyproline	Amino Acid	Urea cycle; Arginine and Proline Metabolism	32306	LC/MS Pos Early	1001	1064	132.065	5810	51-35-4	C01157	HMDB0000725	129483152	146737616	159995264	146861392	119880216	125029816	138630320	148962160	148869584	142660544	154909136	162967600	142989712	152040656	167043216	150202688	157011808	151893488	169423120	169799968	205063952	181662864	203372320	206412240	135713648	110265888	113600256	112046000	111774416	145836848	120162200	120852216	160106352	160342352	151446336	148612064	147175968
3107	tricosanoyl sphingomyelin (d18:1/23:0)*	Lipid	Sphingomyelins	52436	LC/MS Pos Late	100008955	3350	801.684				HMDB0012105	25316530	21612508	19098256	21093812	25552744	26377668	23387020	24905032	24959838	23865140	26775132	23795050	23397420	24609930	22973998	25209398	28090660	25097244	27344056	27993492	20195054	20196848	21281944	20991156	25654876	23651708	27032866	23897220	17044772	24842140	23341496	21956916	24459014	23267720	24335348	26761408	23942508
4322	trigonelline (N'-methylnicotinate)	Cofactors and Vitamins	Nicotinate and Nicotinamide Metabolism	32401	LC/MS Pos Early	100001092	1388	138.055	5570	535-83-1	C01004	HMDB0000875	6.36364e+06	5330306	6578039	5408662	4542815	4871971	4523304	5432123	3515540	3265726	4208724	4568399	3.15649e+06	3226962	3519952	3.13829e+06	2906830	2290817	2654651	3008851	1.61962e+06	1658154	2240374	2312376	7805640	6418976	6136978	6680542	5267621	6031604	5241625	4812266	5319382	4260893	4538884	4444949	3408896
2243	trimethylamine N-oxide	Lipid	Phospholipid Metabolism	40406	LC/MS Pos Early	100003397	2100	76.0757	1145	1184-78-7	C01104	HMDB0000925	1190102	938216	1804737	916626	306437	322615	518987	374651	233427	126928	281559	222432	82824	71426	128895	151658	106273	94692	115324	98504	110586	85249	82623	138734	2124288	1406107	1506953	1915470	706096	1153314	683047	620649	425662	413662	327378	368150	242117
254	tryptophan	Amino Acid	Tryptophan Metabolism	54	LC/MS Pos Early	565	2986	205.097	6305	73-22-3	C00078	HMDB0000929	53130468	52885764	63922816	51961688	37603008	43874532	44773600	51191852	46347932	43918096	47936364	52584160	48197372	55922840	56364780	47798956	61110092	52255580	62057632	61383444	72853432	66000224	78750976	75375664	54002348	51264740	48771144	49588988	38623032	50962748	39738324	42754276	50461360	49135284	47547648	43966168	45920984
264	tryptophan betaine	Amino Acid	Tryptophan Metabolism	37097	LC/MS Pos Early	100001743	2673	247.144	442106	20671-76-5	C09213	HMDB0061115	38737392	37889632	45436536	34356880	34889460	38435880	35590328	41803956	33275038	32428532	38873680	36983432	34587592	39811816	44053684	32865960	36309184	35757056	38399904	39810140	31606880	29094458	34331480	33732104	46994508	36680056	36249044	41815820	34581532	46771484	33645992	35301144	45113216	33109524	34809504	32611200	32643912
162	tyrosine	Amino Acid	Tyrosine Metabolism	1299	LC/MS Pos Early	815	2430	182.081	6057	60-18-4	C00082	HMDB0000158	102278000	97245552	133436072	112090016	93138656	85967400	108780760	110841696	119089216	99060864	123852576	100531104	112273992	118475032	126225200	111520776	127609784	117174888	105266880	125821664	137555008	136876832	129250208	120723776	111807488	112933696	99685400	94135760	91606464	122466392	88067600	94103904	109357240	100439184	112612152	94112856	96556352
1383	UDP-galactose	Carbohydrate	Nucleotide Sugar	15860	LC/MS Polar	100000298	4000	565.048	18068	2956-16-3;91183-98-1;137868-52-1	C00052	HMDB0000302	114618	131803	174372	132598	177980	112078	182235	201401	143703	145662	163657	117366	144718	144611	192046	121883	97165	154428	133890	200286	61419.8	94967	73343	83854	121932	109175	85343	109467	184422	166046	130457	140170	154186	118088	139445	76904	118486
1379	UDP-glucose	Carbohydrate	Nucleotide Sugar	32344	LC/MS Polar	1096	3950	565.048	8629	117756-22-6	C00029	HMDB0000286	566911	504396	874755	749174	422577	477140	806153	972243	554323	527449	924356	721243	651988	663632	1.07085e+06	782314	490619	653600	698462	876625	497725	423686	656719	712799	866492	670475	514100	545342	911159	976524	524246	419914	996475	720018	616165	487081	690025
1384	UDP-glucuronate	Carbohydrate	Nucleotide Sugar	2763	LC/MS Neg	1097	588	579.027	17473	28053-08-9;63700-19-6	C00167	HMDB0000935	161812	140233	131465	164142	179078	198024	156818	218043	160089	178608	218959	181697	172063	158028	200126	184656	168703	129761	165550	136677	71652	127042	99459	112091	153257	146037	133529	135933	218123	231039	194686	174461	199969	172537	175747	149859	176217
1391	UDP-N-acetylglucosamine/galactosamine	Carbohydrate	Nucleotide Sugar	46148	LC/MS Polar	100002957	3665	606.074	44576;1167		C00203,C00043	HMDB0000304,HMDB0000290	512554	435395	490781	461290	502900	531615	498219	520770	479750	507218	476458	487507	546754	524326	510772	538924	572329	524928	514124	515616	422807	410681	468127	470647	546436	531645	496076	492117	405629	473909	484388	491643	487196	452195	495251	458693	451458
4131	urate	Nucleotide	Purine Metabolism, (Hypo)Xanthine/Inosine containing	1604	LC/MS Neg	1134	757.1	167.021	1175	69-93-2;120K5305	C00366	HMDB0000289	1531231	1294807	1421223	1020611																					2438330	2225136	2213643	2481548	30827	45920		41656	61968		56110		32569
485	urea	Amino Acid	Urea cycle; Arginine and Proline Metabolism	1670	LC/MS Pos Early	533	700	121.072	1176	57-13-6	C00086	HMDB0000294	3195533	3069492	3389423	3285445	2211164	2662021	3125329	3691058	3367587	3399199	3961283	4448675	3345764	3.97177e+06	4585806	3.87734e+06	4349878	4485970	5178088	4920198	6261605	5479601	6874731	6862280	2470156	1851588	2.03656e+06	1993155	2599209	3190097	2396494	2436212	3.99107e+06	3708829	3351122	3580973	3496229
4219	uridine	Nucleotide	Pyrimidine Metabolism, Uracil containing	606	LC/MS Neg	535	1457.6	243.062	6029	58-96-8	C00299	HMDB0000296	3639756	2341526	2260198	2459617	2766730	2621962	2144571	2528638	3365168	3051843	3571835	2932475	6352175	6219933	5990291	5692834	10945800	8729488	9762065	10040410	7118323	9038600	9690384	9105810	1296614	1051126	1468398	1477729	565023	703832	772791	732651	584292	534967	566956	605438	462312
4214	UMP	Nucleotide	Pyrimidine Metabolism, Uracil containing	2856	LC/MS Pos Early	869	590	325.043	6030	3387-36-8	C00105	HMDB0000288	156815	188396	180868	190157	130184	147840	149155	200502	158101	182511	167424	183745	294427	320327	323142	312714	409001	413330	429947	472311	549132	634613	659782	655435	136447	108039	126171	103497	84710	84746	83475	72656	73640	78871	54468	74322	42363
416	valine	Amino Acid	Leucine, Isoleucine and Valine Metabolism	1649	LC/MS Pos Early	566	2479	118.086	6287	72-18-4	C00183	HMDB0000883	199750704	201257696	212189280	197707712	148085872	155020960	166096240	188832000	178684688	171548560	177173568	206122032	182638688	195501168	215579056	191717248	215836528	206321936	234576512	227666128	295731008	255855616	297377248	326560960	210492448	172873056	173402064	192689008	135570704	172150160	152427248	151347488	188730048	183312896	173843120	173219648	169399424
1037	valylleucine	Peptide	Dipeptide	39994	LC/MS Pos Early	100003210	3138	231.17	352039	22906-55-4		HMDB0029131	60732	51360	60103	63537				31342				61869	43897	51021	59207	43983	67567	63130	77825	73292	61692	72687	88681	73607	43670		48939			27164
4121	xanthine	Nucleotide	Purine Metabolism, (Hypo)Xanthine/Inosine containing	3147	LC/MS Neg	1004	910	151.026	1188	69-89-6	C00385	HMDB0000292	195981	192315	156979	187953	209790	222591	193950	197579	224854	189431	270010	282515	315476	315702	299330	290741	463270	392365	441542	446045	600620	550427	618379	660825	235534	221769	257595	205092	143598	218277	233206	188704	234510	267553	258874	250999	226656
1890	ximenoylcarnitine (C26:1)*	Lipid	Fatty Acid Metabolism (Acyl Carnitine, Monounsaturated)	57517	LC/MS Pos Late	100015836	1607	538.483					148463	96104	134778	104141	93161	87910	75904	84010	56256	67381	74420	53892	63943	55541	53253	57079	64675	47831		56899					193237	206571	192412	186138	78031	117425	112434		73827	82262	87887	70528	57458
[truncated: 11 more columns]

## Sheet: A211VPA
Table S1 (Sheet 2): Raw metabolomic data obtained from quadruplicate samples of parasite-infected red blood cell (iRBC) cultures and uninfected red blood cell (uRBC) cultures maintained in the presence of pure RPMI medium containing a sublethal dose of PA21A092 (a pyrazoleamide drug).												BRADFORD MG ML	164.687	184.878	154.703	157.814	173.193	147.384	158.285	134.037	157.538	170.338	152.002	150.873	163.934	152.809	153.081	156.455	274.087	215.71	205.228	200.974	133.525	144.996	125.823	122.107	175.866	151.338	163.085	169.139	161.283	185.284	154.986	150.589	166.735	124.033	144.229	153.168	149.45
PATHWAY SORTORDER	BIOCHEMICAL	SUPER PATHWAY	SUB PATHWAY	COMP ID	PLATFORM	CHEMICAL ID	RI	MASS	PUBCHEM	CAS	KEGG	Group HMDB	iRBC; 0hr	iRBC; 0hr	iRBC; 0hr	iRBC; 0hr	iRBC; 8hr	iRBC; 8hr	iRBC; 8hr	iRBC; 8hr	iRBC; 16hr	iRBC; 16hr	iRBC; 16hr	iRBC; 16hr	iRBC; 24hr	iRBC; 24hr	iRBC; 24hr	iRBC; 24hr	iRBC; 32hr	iRBC; 32hr	iRBC; 32hr	iRBC; 32hr	iRBC; 40hr	iRBC; 40hr	iRBC; 40hr	iRBC; 40hr	uRBC; 0hr	uRBC; 0hr	uRBC; 0hr	uRBC; 0hr	uRBC; 8hr	uRBC; 8hr	uRBC; 8hr	uRBC; 8hr	uRBC; 16hr	uRBC; 16hr	uRBC; 16hr	uRBC; 16hr	uRBC; 24hr
1639	(14 or 15)-methylpalmitate (a17:0 or i17:0)	Lipid	Fatty Acid, Branched	38768	LC/MS Neg	100002945	5695	269.249	8181;17903417		C16995	HMDB0061859	6614099	6334315	5635014	4577674	5962079	6380350	5573874	6415463	6923249	4909314	5076602	4263865	7.52538e+06	6131609	6923696	6731201	4396616	4978036	5194220	5620838	7067185	6172728	6762551	6.72129e+06	6011071	6.55137e+06	6096233	7466002	6209658	6513801	3803141	6338669	4234470	5104740	6751076	5757304
1645	(16 or 17)-methylstearate (a19:0 or i19:0)	Lipid	Fatty Acid, Branched	38296	LC/MS Neg	100002356	5993	297.28	3083779	2724-59-6		HMDB0037397	605902	482421	549315	533122	542042	508504	458407	468176	602337	522006	531091	401750	545236	591770	642196	573733	514344	459810	540715	484293	657474	506005	592573	610332	632316	496908	455627	508965	610981	620505	332697	455546	384693	449462	601936	454054	713826
548	(N(1) + N(8))-acetylspermidine	Amino Acid	Polyamine Metabolism	57814	LC/MS Pos Early	100016038	3080	188.176	123689;496		C00612,C01029	HMDB0001276,HMDB0002189	39572				100678							93506	184953	201918	208809	208385	547286	595960	571352	648841	756440	707020	705103	750583
1915	(R)-3-hydroxybutyrylcarnitine	Lipid	Fatty Acid Metabolism (Acyl Carnitine, Hydroxy)	43264	LC/MS Pos Early	100003926	2400	248.149	53481617			HMDB0013127	5208736	5385318	5175488	5036125	6036456	5458064	5639973	4744334	4362418	4594688	5113157	4688003	4342795	3988745	4572043	4585298	5494706	4722104	5296683	4975588	3899123	3752611	3167169	3423762	5216041	5683001	5540202	5825623	4836458	6600953	4654087	5.05905e+06	4954180	4683401	5118266	4816774	4605448
1916	(S)-3-hydroxybutyrylcarnitine	Lipid	Fatty Acid Metabolism (Acyl Carnitine, Hydroxy)	52984	LC/MS Pos Early	100009271	2340	248.149	71464477			HMDB0013127	4589586	5.05099e+06	4864057	4268557	5138383	4546484	4844427	4733709	4374939	4624796	4616706	4535887	4115293	4405335	4649338	4439869	5625012	5025762	5222189	5035977	3955830	3925437	3180474	3272872	4502832	4747982	5153245	4995837	4573543	5739936	4693072	4883166	4.86921e+06	4152618	4632174	4496796	4159257
2833	1-(1-enyl-oleoyl)-GPE (P-18:1)*	Lipid	Lysoplasmalogen	44621	LC/MS Pos Late	100005372	1566	464.314					262420	192279	217127	201728	190787	299053	213199	204956	309224	290528	220930	242326	205488	207028	216538	181320	308962	238232	221843	220113		142578	86648	90228	263674	206885	259613	288709	177332	210327	264462	283692	183673		217274	194231	176327
2801	1-(1-enyl-palmitoyl)-2-arachidonoyl-GPE (P-16:0/20:4)*	Lipid	Plasmalogen	52673	LC/MS Pos Late	100009002	2300	724.528	52925126			HMDB0011352	145235088	147446640	148095040	154883168	146226016	171275504	151361760	162587696	152552736	173319712	158447664	165042496	149425008	147126352	159118464	146666080	170795104	158570384	165250032	163746720	131370392	146351360	142062240	130291000	169128944	162818256	168481856	173746512	142438752	157508128	163288672	159362672	154148928	135991440	153922592	161533584	145761264
2811	1-(1-enyl-palmitoyl)-2-linoleoyl-GPC (P-16:0/18:2)*	Lipid	Plasmalogen	52682	LC/MS Pos Late	100009009	2300	742.574	24779386			HMDB0011211	40055936	38200312	35391488	45652664	38528860	54063816	35395368	40527444	42904244	51091128	46049260	50758848	38022816	38595344	47213692	38327504	58677964	51106408	52266772	54967324	35953324	44128708	39389244	34880816	48006244	45890712	45532784	47577136	32878720	41554840	42096896	35552148	38148348	31146222	36711120	38263768	33092962
2798	1-(1-enyl-palmitoyl)-2-linoleoyl-GPE (P-16:0/18:2)*	Lipid	Plasmalogen	52677	LC/MS Pos Late	100009069	2400	700.528	52925127			HMDB0011343	11503393	11559841	11723860	13076136	11454851	14764325	12038661	13155502	12989266	14695635	13712518	14028382	11602597	12386947	13327684	12418680	14429741	12956770	13646139	13211580	10923389	11560325	10927947	9916203	14690077	13406807	14640605	15276557	11826830	13321938	14916108	13055774	13322697	11765993	13833431	13204822	12252159
2803	1-(1-enyl-palmitoyl)-2-oleoyl-GPC (P-16:0/18:1)*	Lipid	Plasmalogen	52478	LC/MS Pos Late	100009007	2550	744.59	34779384			HMDB0007996	35225148	35600876	34414496	40315004	35254840	51187820	32144532	39660544	40859928	53618412	45671860	47544160	39875884	40489236	47065656	40118968	70860760	59780860	62788456	66648500	44313776	54310112	51105348	41622108	44417240	40808548	39930832	40470952	28239074	36822968	37541976	31007156	35863528	28477900	34509792	36269868	31883274
2797	1-(1-enyl-palmitoyl)-2-oleoyl-GPE (P-16:0/18:1)*	Lipid	Plasmalogen	52477	LC/MS Pos Late	100009005	2750	702.543	52925128			HMDB0011342	51812528	54274648	53704860	58541664	53153196	61961656	54583208	59193960	56879692	65732176	59563116	63807184	54331180	56604904	60517408	55225404	65109656	59601504	61162480	61300660	49906768	52201164	50686840	44507556	63241032	63311124	63166140	65346576	54829716	60951176	62416468	57085556	56340972	49390152	55648716	56534384	53976084
2800	1-(1-enyl-palmitoyl)-2-palmitoleoyl-GPC (P-16:0/16:1)*	Lipid	Plasmalogen	52713	LC/MS Pos Late	100009160	2218	716.559	52923882			HMDB0011207	1.68617e+06	1936901	2078910	2320382	2511583	3236800	2114294	2321651	2354618	4079935	3329521	3528587	3405184	3.73752e+06	4072860	3376603	6950976	5928685	6014199	5476467	4877780	5843662	5750563	4403761	1.88739e+06	1661613	1773707	1589915	1583110	2022194	2254771	1876030	2128113	1.76982e+06	2372422	2629343	2537052
2799	1-(1-enyl-palmitoyl)-2-palmitoyl-GPC (P-16:0/16:0)*	Lipid	Plasmalogen	52716	LC/MS Pos Late	100009162	2550	718.574	11146967			HMDB0011206	14024764	14464073	13914400	17196140	13755219	19940106	13205500	15769273	15821328	20509292	17436116	18484712	14116902	13921082	16938490	14858793	21442388	18891808	20441000	20710408	11535109	14770301	13514902	10848493	18927464	18059420	17632752	17858218	12520635	15961290	15731852	13097227	13366272	11643492	14416937	15070556	12665202
2830	1-(1-enyl-palmitoyl)-GPC (P-16:0)*	Lipid	Lysoplasmalogen	52474	LC/MS Pos Late	100002875	1547	480.345	10917802			HMDB0010407	1980641	2254210	1899150	1944513	2036476	2865257	1827188	2.45846e+06	2452940	3080372	2326239	2451760	2339084	2405085	2799407	2306267	2.92282e+06	2633667	2556352	2.35225e+06	1898470	2448481	2157001	1754124	2608577	2445904	2298185	2756151	1760460	2252696	2748187	2237447	2221319	1965084	2.54516e+06	2243705	2157838
2831	1-(1-enyl-palmitoyl)-GPE (P-16:0)*	Lipid	Lysoplasmalogen	39270	LC/MS Pos Late	100003000	1558	438.298				HMDB0011152	481067	409066	338797	419483	405109	587734	343324	512576	425119	516966	513507	477545	345407	392876	471876	325188	426215	448598	485575	448430	244893	266359	268003	225349	558977	487824	531482	559577	427328	514701	514849	479353	379020	342037	486790	514357	376527
2815	1-(1-enyl-stearoyl)-2-arachidonoyl-GPE (P-18:0/20:4)*	Lipid	Plasmalogen	52475	LC/MS Pos Late	100008999	2550	752.559	9547058			HMDB0005779	349725024	358019168	368141600	384248160	350411744	435267200	363097472	387569952	379794752	422079712	388428032	392831456	350374304	366433664	408896480	361080960	438137792	393722880	424738080	405433600	336122400	358148800	338496096	313392928	437801216	401494304	442753888	421617632	358004096	394367264	417336192	391223584	375749280	346953664	378799744	396895456	360794528
2806	1-(1-enyl-stearoyl)-2-oleoyl-GPE (P-18:0/18:1)	Lipid	Plasmalogen	52614	LC/MS Pos Late	100008919	3100	730.574	42607457	144371-68-6		HMDB0011375	58955088	56867092	55216612	61176368	52410812	71860912	51299172	60295380	58758172	69235928	62472040	65687028	56148716	57683688	64035632	58038376	76972016	67308152	71387320	67546072	49575080	57978080	53973240	47553528	66685696	66987924	67072960	69032120	50735308	63712156	64016532	57583624	59854584	50948496	60053892	60486328	53186540
2835	1-(1-enyl-stearoyl)-GPE (P-18:0)*	Lipid	Lysoplasmalogen	39271	LC/MS Pos Late	100003001	1649	466.329					879028	838589	802791	817356	914339	1325313	821190	942586	1.03428e+06	1189196	991109	1001972	801002	857603	925470	839191	1085487	884151	884356	961207	660672	682486	635200	521389	1263385	1066498	1.02079e+06	1169149	780350	950371	1.04636e+06	983025	849828	786016	984377	1057412	848437
2356	1,2-dilinoleoyl-GPC (18:2/18:2)	Lipid	Phosphatidylcholine (PC)	52603	LC/MS Pos Late	100008903	2100	782.569	5288075	998-06-1		HMDB0008138	52332984	48500100	50252040	56771344	40997528	58154624	40230496	44380748	36974140	46623972	42450852	42808904	32290308	30751756	37074052	30893242	44174304	38640384	37365776	38539504	28542908	36326176	31300668	24523728	71849832	77065128	68623488	75414064	44385628	53224928	57767152	47554232	43852468	33240382	38711728	47129096	31086214
2449	1,2-dilinoleoyl-GPE (18:2/18:2)*	Lipid	Phosphatidylethanolamine (PE)	53174	LC/MS Pos Late	100009217	2150	740.523	9546812			HMDB0009093	19162184	19779822	18014680	19617328	18133612	24340768	18367152	20554540	21552744	24512240	20601248	21834512	18818140	20413252	21751828	19464724	22488700	19866326	23483168	22433352	19076794	21112302	20490968	17646184	22931800	20320394	21353192	21266384	17916238	18874280	19637392	18296996	19013360	16336246	18048872	20707448	18127236
2341	1,2-dioleoyl-GPC (18:1/18:1)	Lipid	Phosphatidylcholine (PC)	52457	LC/MS Pos Late	100008905	2420	786.601	10350317	4235-95-4		HMDB0000593	77013584	74868536	52912072	77794016	69980952	74540800	61542020	84448248	68221320	74716104	64747920	53743364	43524348	65296856	67341616	62295264	80504464	64903236	81079296	75409536	61727240	68231208	62826632	61840184	61053544	40493580	41829964	62395696	51052996	55936104	47926124	45276604	42456864	45964376	35647392	45639312	51789572
2440	1,2-dioleoyl-GPE (18:1/18:1)	Lipid	Phosphatidylethanolamine (PE)	52609	LC/MS Pos Late	100008906	2535	744.554	9546757	4004-05-01		HMDB0009059	122571328	122718128	124281384	129293424	128473128	161597872	123689944	138454704	142304784	144005488	137856752	142321328	119198024	130800032	129254960	117708352	150937200	147392000	160999120	131413592	144135696	145878672	140617232	135247808	136634272	131170160	126163872	131762904	111648056	119460312	130351232	118668168	113824672	104326128	118970888	118344968	106248816
2275	1,2-dipalmitoyl-GPC (16:0/16:0)	Lipid	Phosphatidylcholine (PC)	19130	LC/MS Pos Late	100000657	2450	734.569	452110	63-89-8	D03585	HMDB0000564	228626048	231254224	243702768	232906144	227033584	258465296	241233360	256195056	250419088	273628992	254474144	249494336	231840544	248091424	268796736	256175040	285031200	257630560	285143552	267079520	227243792	229187440	220580640	201322096	246340368	244562112	257948128	247146160	221229696	236834848	253440352	229576592	229824288	209684944	239135872	240544752	223224160
2401	1,2-dipalmitoyl-GPE (16:0/16:0)*	Lipid	Phosphatidylethanolamine (PE)	57341	LC/MS Pos Late	100009204	2498	692.523	445468			HMDB0008923	10900966	10642846	11313008	11826577	9984828	11706831	11021282	11741571	11344322	12607740	12271906	12289920	11622994	12747662	14198202	13280560	13480054	12127327	14291396	13195673	10077205	10381490	11269849	10160802	10796268	10761229	11007245	9899427	9449400	10241807	10567873	9907420	9743598	9446622	10093501	9695071	9575979
1528	10-heptadecenoate (17:1n7)	Lipid	Long Chain Monounsaturated Fatty Acid	33971	LC/MS Neg	100001278	5555	267.233	5312435	29743-97-3		HMDB0060038	2452711	2229421	1970567	1386994	2300461	2379555	2305286	2603769	2872323	2323568	2293477	1969377	3309759	3049815	2870727	3259639	1421745	1554315	1.59019e+06	1426879	2963948	2.58551e+06	3124308	3050313	2102621	2270468	1856179	2478496	2381198	2856559	1760432	2888504	2.09466e+06	2504700	3282089	2649943	4085160
1537	10-nonadecenoate (19:1n9)	Lipid	Long Chain Monounsaturated Fatty Acid	33972	LC/MS Neg	100001277	5780	295.264	5312513	73033-09-7		HMDB0013622	980268	947415	508796		855517	1.01513e+06	889821	997942	1153203	907928	943176	717168	916359	1155158	1127207	1256311	679312	463046	768880	812423	1180694	1088249	1217867	1219714	841626	971785	485918	651966	917487	573268	614135	1108528	737044	927519	1331213	1.01135e+06	1651548
2632	1-arachidonoyl-GPC* (20:4)*	Lipid	Lysophospholipid	34061	LC/MS Neg	100001551	6074	618.341	24779476		C05208	HMDB0010395	63133	58950	72335	68086	103582	72387	80548	88428	75484	53825	66547	58164	48433	45708	56945	49219	20927	24642	32717	36829	19605				76783	84870	81972	85616	71766	71803	22747	73982	28156	66540	90946	78371	95338
2683	1-arachidonoyl-GPE (20:4n6)*	Lipid	Lysophospholipid	35186	LC/MS Neg	100001571	5874	500.278	42607465			HMDB0011517	2.76017e+06	3149478	2383721	2661378	2669169	2990948	2646533	2520102	2572698	2793141	2650397	1.97926e+06	2642428	2153557	2441185	2466775	2204857	2619409	2861768	3.09858e+06	2251944	1774909	1.60723e+06	1906251	2685799	2.74813e+06	2619114	2655439	2369010	3.67139e+06	1239145	2161654	1.37757e+06	2073830	3041355	2091178	3.21238e+06
2728	1-arachidonoyl-GPI* (20:4)*	Lipid	Lysophospholipid	34214	LC/MS Neg	100001654	5482	619.289	121596217			HMDB0061690	103635	84284	91142	89226	182613	233740	242024	210220	438555	364003	476263	407352	482694	352280	512797	506791	326727	297053	460758	398469	416593	412228	418518	462506
389	1-carboxyethylisoleucine	Amino Acid	Leucine, Isoleucine and Valine Metabolism	62558	LC/MS Neg	100020427	2628	202.108					40394	54178	43991	29009	52899	54584	47567	48773	66539	72374	71038	80011	112483	107260	128765	122526	242927	223583	229954	190850	275090	230068	248870	207245	36467	39905	31138	36500	38633	50561	35839	45567	47513	64625	82374	65852	63016
338	1-carboxyethylleucine	Amino Acid	Leucine, Isoleucine and Valine Metabolism	62559	LC/MS Neg	100020425	2663	202.108					47117	54715	48399	38527	74944	78194	70486	82330	107069	110994	95494	101630	180034	165290	181547	196699	308004	269307	271655	298733	374868	413339	352535	335298	35647	45703	30815	38095	49164	69411	61070	64966	74262	78635	94326	74076	107675
145	1-carboxyethylphenylalanine	Amino Acid	Phenylalanine Metabolism	62566	LC/MS Neg	100020419	2844	236.093	59100900					32565	36520		36706	36064	30639	32020	44588	42124	48897	49273	83204	82585	85449	88024	176586	157633	160613	155126	212055	205338	192095	176640		20971		22065		34445	24620	28680	32798	35351	44135	35936	44356
163	1-carboxyethyltyrosine	Amino Acid	Tyrosine Metabolism	62564	LC/MS Neg	100020421	1846	252.088																	25938	26830	29247	27688	55570	58147	60508	65420	72005	77289	62240	62452													15324
418	1-carboxyethylvaline	Amino Acid	Leucine, Isoleucine and Valine Metabolism	62562	LC/MS Neg	100020423	2008	188.093					33006	39590	71789	32786	54338	45979	58174	63213	56977	62441	45067	90380	117414	147465	146886	141950	305113	216366	245319	243035	341150	339097	277469	267583	24980	35706		42168		69674			28835	70129	84116		78634
2451	1-linoleoyl-2-arachidonoyl-GPE (18:2/20:4)*	Lipid	Phosphatidylethanolamine (PE)	53189	LC/MS Pos Late	100009222	2080	764.523	348279332			HMDB0009102	47823496	46176368	44725100	52572536	41247584	61497112	43880016	51011512	49922500	61132908	55973356	55724016	45713092	46475380	51764396	46278904	59659644	51053548	58202040	57061008	42693328	49408756	44424876	38937548	57835772	55053208	57948500	55493144	41876604	50290728	49864408	42611472	45580288	40096836	48106472	47945716	41165800
2357	1-linoleoyl-2-linolenoyl-GPC (18:2/18:3)*	Lipid	Phosphatidylcholine (PC)	53176	LC/MS Pos Late	100009343	1939	780.554	52922731			HMDB0008141	1359797	1380218	1369509	1770342	1201229	1599988	1152530	818866	600965	1200607	1293910	1166684	1.28288e+06		1453900	421992	1934744	1752723	1615010	1785317	1513850	1988182	1.87067e+06	1244315	1694868	1479821	1021325	1807798	955630	1122260	1250120	1156582	549120	850402	909434	1036895
2613	1-linoleoyl-GPC (18:2)	Lipid	Lysophospholipid	34419	LC/MS Neg	100001395	6160	594.341	11988421		C04100	HMDB0010386	209543	251312	211204	245516	363095	312155	349097	328672	265997	256875	252047	197033	206883	158836	185228	177618	89176	102752	117738	126208	81253	77399	58140	66557	362229	448176	461922	364211	415603	389611	210963	463251	225091	340250	535856	467853	665154
2670	1-linoleoyl-GPE (18:2)*	Lipid	Lysophospholipid	32635	LC/MS Neg	100001570	5900	476.278	52925130			HMDB0011507	365983	430606	341015	450904	634916	545419	539780	399291	459902	536353	483156	359073	439426	296060	388380	362175	317331	385123	316961	368449	215639	212616	160677	217267	422299	470293	375071	465943	374795	595352	214646	422588	211221	339102	452049	319086	479164
2712	1-linoleoyl-GPG (18:2)*	Lipid	Lysophospholipid	54885	LC/MS Neg	100009227	5516	507.273																	41582	34135	50890	63614	115018	133660	129035	117000	137321	139446	146039	133572
2722	1-linoleoyl-GPI* (18:2)*	Lipid	Lysophospholipid	36594	LC/MS Neg	100001778	5494	595.289	11124828				23142	33193	26332		69059	84706	75320	68264	121730	109077	141413	118244	212861	164823	219429	199870	134302	153170	219271	206554	245112	254855	219461	278302
71	1-methylhistidine	Amino Acid	Histidine Metabolism	30460	LC/MS Pos Early	100001051	2755	170.092	92105	332-80-9	C01152	HMDB0000001	4618606	5527012	5303176	3802814	376973	554682	258406	381094																	6926640	8557898	14197292	12820839	1010767	2017435	933785	1405223	318793	150674		180618
4311	1-methylnicotinamide	Cofactors and Vitamins	Nicotinate and Nicotinamide Metabolism	27665	LC/MS Pos Early	55	1940	137.071	457	1005-24-9	C02918	HMDB0000699	676462	719509	755213	648975	586370	614862	656833	541749	535185	507614	443254	576213	539969	549684	474817	489009	292689	132212	363537	348890	415910	329286	344411	377020	751366	868699	850644	947688	650897	806648	596984	705211	702539	582722	668626	607546	534610
2263	1-myristoyl-2-arachidonoyl-GPC (14:0/20:4)*	Lipid	Phosphatidylcholine (PC)	53195	LC/MS Pos Late	100009139	1950	754.538	24778634			HMDB0007883	2.14208e+06	2231561	2085236	2523277	1713376	2577774	1749314	1.90933e+06	1845033	2105771	1804394	1.94106e+06	1636355	1496476	1896895	1634308	2481791	2123094	2287869	2265638	1668154	2195995	1943094	1478729	3181860	2.7005e+06	3141940	3.16101e+06	1575276	2.10954e+06	2387744	1.85704e+06	1655231	1536074	1748304	1697282	1.31097e+06
2259	1-myristoyl-2-palmitoyl-GPC (14:0/16:0)	Lipid	Phosphatidylcholine (PC)	19258	LC/MS Pos Late	100000672	2250	706.538	129657	69525-80-0		HMDB0007869	14863637	15178676	14575339	15180207	14043295	15996768	13687055	15056734	14867572	16992376	14366892	14298156	13888321	14651275	15532715	14586299	17488088	15153060	17225378	14822904	14312756	15492905	14027246	12112651	16030277	15246759	15847962	15454006	13941007	14246083	15029029	13817609	11683422	11306576	13088785	13951358	12463584
2444	1-oleoyl-2-arachidonoyl-GPE (18:1/20:4)*	Lipid	Phosphatidylethanolamine (PE)	55041	LC/MS Pos Late	100009219	2200	766.538	348281223			HMDB0009069	234684992	208717200	211385472	240591920	231531216	278800864	209656848	230786640	254608208	283921088	236151728	246890064	216299312	218240384	272163712	237527056	304330624	263112400	250176144	271189984	202634272	223472000	211358208	195090432	251187088	237125408	243342416	246714240	204715440	225638864	239746224	209908288	215980752	189223184	218777520	214549200	192654160
2355	1-oleoyl-2-docosahexaenoyl-GPC (18:1/22:6)*	Lipid	Phosphatidylcholine (PC)	52697	LC/MS Pos Late	100009130	2100	832.585	24778955			HMDB0008123	5241786	5122974	5408617	5550455	5394259	7.1019e+06	4717347	5598958	5909369	7772220	5883432	5327045	5130908	4042344	5114296	5126899	7.8498e+06	6807661	7064659	7038451	5.87073e+06	6895049	6488774	5.49915e+06	6992244	6966523	5301013	6831145	3978510	5758488	5664189	3650814	4374364	2896665	4564599	4664757	3204990
2448	1-oleoyl-2-docosahexaenoyl-GPE (18:1/22:6)*	Lipid	Phosphatidylethanolamine (PE)	53209	LC/MS Pos Late	100009220	2119	790.538	52922113			HMDB0009078	17648336	18426580	18470798	15356766	16941648	21888976	18015172	20235504	21037618	24186066	18752580	19776264	17137234	20419158	21832944	19107464	23504668	20013828	21883364	20031090	17837680	19787216	18273440	16107685	23452432	20534276	20552612	18308778	18702136	18236792	20811696	19848258	18856456	16639124	19064704	19439522	19668532
2345	1-oleoyl-2-linoleoyl-GPC (18:1/18:2)*	Lipid	Phosphatidylcholine (PC)	52453	LC/MS Pos Late	100008981	2250	784.585	24778939			HMDB0008105	86122352	77150696	69644808	79877224	75110616	69088848	68393848	62655332	62412512	62246536	68216928	52970628	62865444	76994480	83081728	62889972	74280408	74051456	74144088	64811376	82450712	66903872	72064512	61397564	74414048	87440624	59288236	73101848	71821664	66670424	77605808	69738344	79232872	61308940	83753576	59382588	83041528
2441	1-oleoyl-2-linoleoyl-GPE (18:1/18:2)*	Lipid	Phosphatidylethanolamine (PE)	52687	LC/MS Pos Late	100009078	2270	742.538	9546753			HMDB0005349	132251600	134353088	131427056	142769392	130597744	160364080	136603712	145491936	142525600	160541264	146824592	150129904	136371984	137605392	152144224	135458592	163380064	146757904	160293552	157334688	135212208	144959664	140054720	126843568	147759216	145704592	147685088	151327600	125075216	138194224	146101936	137908896	133692816	117997216	133155864	136039504	124302464
2610	1-oleoyl-GPC (18:1)	Lipid	Lysophospholipid	48258	LC/MS Pos Late	100001272	1540	522.355	16081932	19420-56-5	C03916	HMDB0002815	9314682	9407361	8824174	10544481	8613934	11854082	8.1536e+06	9057198	8.18019e+06	9714626	5748689	8286032	3255192	3178441	2906426	2793834									15374510	14369819	14495659	15722492	11263896	13031729	14568759	14319169	12636527	11739655	14285838	14194028	12667350
2668	1-oleoyl-GPE (18:1)	Lipid	Lysophospholipid	35628	LC/MS Neg	100001569	6125.1	478.294	9547071	89576-29-4		HMDB0011506	1401717	1157471	1370211	1491927	1664078	1539371	1.74366e+06	1.48837e+06	1367731	1696082	1512511	1180087	1269092	1083346	1334127	1365981	1065405	1059109	1277228	1261474	916169	796554	685718	829590	1206855	1285879	1361175	1364192	1.28817e+06	1617082	608036	1240340	553564	948999	1452155	1086148	1466633
2710	1-oleoyl-GPG (18:1)*	Lipid	Lysophospholipid	45968	LC/MS Neg	100005716	5610	509.288					144079	216472	199385	114278	161624	164471	161332	161123	183447	136445	147389	93654	440611	436743	544682	509437	1209399	1306385	1623048	1476919	1607209	1480184	1485065	1.55721e+06
2720	1-oleoyl-GPI (18:1)	Lipid	Lysophospholipid	36602	LC/MS Neg	100001777	5599	597.304	86289645			HMDB0061693	342214	366450	332783	187088	587272	619214	661143	648636	1068288	862560	1038454	727347	1692365	1280305	1706600	1752529	1121849	1247380	1758734	1686909	2572908	2203163	2141161	2517429
2700	1-oleoyl-GPS (18:1)	Lipid	Lysophospholipid	19260	LC/MS Neg	100000630	5607	522.284	85036846	326589-90-6		HMDB0061694	284017	260477	256817	284654	564981	618410	526445	534618	565745	471565	460184	322524	1986851	1571669	2065184	1972608	1320850	1468271	1837959	1790065	1076291	936373	890250	991407	228921	208413	186084	175579	180605	176698	89399	300673	71330	119492	234065	158728	259280
2307	1-palmitoleoyl-2-linolenoyl-GPC (16:1/18:3)*	Lipid	Phosphatidylcholine (PC)	53180	LC/MS Pos Late	100009345	1900	754.538	52922452			HMDB0008008	311976	494883	374137	396345	220660	705694	383158	335584	389157	540607	493535	429092	480301	551440	649198	443663	941181	784548	723683	885446	910458	1011302	995257	688203	178542	60407.3	192339	120501	66165.9	369354	324908	182416	231660	232834	200081	300255	195324
2599	1-palmitoleoyl-GPC* (16:1)*	Lipid	Lysophospholipid	33230	LC/MS Pos Late	100001511	1450	494.324	24779461			HMDB0010383	128233	342685			247607			271439	137644			276518														590787	596052	830161	354714	376632		814902		416021		1390854	1076412
2294	1-palmitoyl-2-arachidonoyl-GPC (16:0/20:4n6)	Lipid	Phosphatidylcholine (PC)	52462	LC/MS Pos Late	100008914	2200	782.569	10747814	35418-58-7	C05208	HMDB0007982	576838720	602760768	582632192	669522880	540910016	715695680	500277792	614741248	582648832	677155584	597020608	595646912	487895392	505591232	569313344	483888800	653849920	527370592	593364992	568706560	405680704	495379264	438582816	382554816	736847040	695814400	732794688	696060992	505568384	611848256	635615104	555698688	557385536	475044256	551144768	585928896	451705024
2413	1-palmitoyl-2-arachidonoyl-GPE (16:0/20:4)*	Lipid	Phosphatidylethanolamine (PE)	52464	LC/MS Pos Late	100008990	2250	740.523	9546800		C05210	HMDB0005323	265496640	259577632	256233504	283702816	266058592	316238272	261488160	281741696	295112256	327076672	294308384	306680896	272879296	272682752	303262272	268311840	337450304	287544608	311593152	300189632	253204336	275504192	255541344	243109344	306093824	287800992	301165728	310688992	251746688	279364160	292656864	263492176	270482592	229875968	271427136	269868448	243095952
2300	1-palmitoyl-2-docosahexaenoyl-GPC (16:0/22:6)	Lipid	Phosphatidylcholine (PC)	52610	LC/MS Pos Late	100008915	2055	806.569	6441886	59403-54-2		HMDB0007991	125715520	119948760	122197008	144223376	111794896	168775680	111918480	133900296	118308168	152361840	137216656	135394048	102879240	98130536	118749584	103286768	144293904	128256600	126977400	133046720	83395128	100010960	90370640	74107704	165128400	163021520	163161504	162495456	104246784	138772384	139346688	115580048	110080576	93527896	116823960	120401424	92994888
2415	1-palmitoyl-2-docosahexaenoyl-GPE (16:0/22:6)*	Lipid	Phosphatidylethanolamine (PE)	52465	LC/MS Pos Late	100008991	2160	764.523	9546799			HMDB0008946	35858720	36369924	39136792	38672036	35740136	42197580	37376344	42603096	41470076	46380336	38742228	40503968	36688436	41450624	42994840	39411960	46157652	39202760	43194032	39969600	38724264	39035492	36226200	34142256	42080096	40429232	42679748	39801728	39348264	38281276	41373536	40147548	37105184	34565648	40430224	39639508	39401396
2283	1-palmitoyl-2-linoleoyl-GPC (16:0/18:2)	Lipid	Phosphatidylcholine (PC)	42446	LC/MS Pos Late	1537	2160	758.569	5287971	40811-94-7		HMDB0007973	1131573632	1126474880	1139231360	1183696384	1103845504	1217178752	1074538752	1249589376	1167153664	1260858880	1167145600	1108398208	1036214272	1058507520	1146464768	1054380800	1227355136	1119076096	1174217088	1113406976	1049835072	1094551808	996873664	904650880	1260092416	1214476160	1238495744	1211220864	1074586112	1152604416	1220064256	1104556032	1119520640	994562880	1101337344	1123302784	1034683456
2407	1-palmitoyl-2-linoleoyl-GPE (16:0/18:2)	Lipid	Phosphatidylethanolamine (PE)	42449	LC/MS Pos Late	100001870	2350	716.523	9546747			HMDB0005322	114886344	114522000	113457160	121439008	118006128	141520672	120954520	129952640	130635720	148278864	135052336	138581296	132600840	132528656	146426384	132941512	163670592	152960560	157935648	155558288	130703016	141829072	137464656	123069320	123651344	120276424	122733632	126684120	102404872	116533968	122398128	116959528	110314328	99468312	108793632	117432432	103458304
2241	1-palmitoyl-2-oleoyl-GPA (16:0/18:1)	Lipid	Phosphatidic acid (PA)	19262	LC/MS Pos Late	1535	3293	692.523	5283523	169437-35-8	C13889	HMDB0007859	10437589	8037595	11155872	14286457	11740649	14276884	10276458	13000675	11975379	11951678	16205295	17529274	12262824	11575694	13727163	13543157	17336380	9129610	15610965	19435658	9417975	11438801	11904464	12050432	11654325	13018964	12108893	5048428	7.63351e+06	8656988	6066929	6061854	11157342	10655932	8984867	7382269	11088357
2280	1-palmitoyl-2-oleoyl-GPC (16:0/18:1)	Lipid	Phosphatidylcholine (PC)	52461	LC/MS Pos Late	1539	2450	760.585	6436017	26853-31-6;26853-31-6	C13875	HMDB0007972	1215989888	1224685696	1259962112	1203569152	1194500352	1378357760	1272914560	1336045696	1336887680	1466590976	1330240000	1337566976	1181055360	1262853888	1379851520	1299961088	1563245056	1403723264	1521648256	1445885696	1525204224	1551962496	1437484928	1329222528	1191618304	1168270336	1249423744	1171738752	1048232448	1103601664	1193096704	1089929344	1090343168	960745216	1130836608	1129079424	1040338560
2405	1-palmitoyl-2-oleoyl-GPE (16:0/18:1)	Lipid	Phosphatidylethanolamine (PE)	19263	LC/MS Pos Late	1526	2600	718.538	5283496	26662-94-2		HMDB0005320	328054336	326089248	324823712	347325536	335470816	396236800	333918400	363825568	376536448	419670816	391408352	390547264	358986848	380772896	409860544	381510176	480307296	436094528	463640160	437933696	393285088	418100384	393358656	363611104	354425088	337992672	345742464	334481248	282791744	315105824	334436256	310868928	296825376	271133664	302499840	309536448	284866176
2516	1-palmitoyl-2-oleoyl-GPG (16:0/18:1)	Lipid	Phosphatidylglycerol (PG)	52448	LC/MS Pos Late	100000641	3206	766.559	70789105				2243646	2486189	2164242	1728440	1296134	1818796	1406795	1571307	1701646	1802943	1502894	1327718	1840381	2024656	2319054	1670461	6579645	5114001	5265482	5141165	10140437	12224983	11388804	8950881
2496	1-palmitoyl-2-oleoyl-GPS (16:0/18:1)	Lipid	Phosphatidylserine (PS)	19261	LC/MS Pos Late	1531	2660	762.528	5283499	40290-44-6	C13880	HMDB0012357	24198792	24463674	24360460	27459586	24978634	35387028	25674620	28661480	33036886	37630380	34980376	36927948	36713872	38647648	47428408	40698348	58175540	48192328	54151308	53934064	36896964	42612400	39769872	34358632	26774520	28074288	30282354	28895710	22021188	25133268	24746216	22993494	21286300	20707152	21043908	23064752	20404748
2276	1-palmitoyl-2-palmitoleoyl-GPC (16:0/16:1)*	Lipid	Phosphatidylcholine (PC)	52470	LC/MS Pos Late	100008984	2200	732.554	6443788			HMDB0007969	41959280	39988260	41999048	39829416	37792972	44327628	37328120	43145896	40906520	45042616	39530888	39657848	38633752	41561704	44470420	40692264	53778000	48455288	50686576	46566860	56302340	59620604	56461800	49175800	36742128	35534240	36907468	35442988	31236666	31593968	34473312	32550656	31837508	28247600	33210150	31589768	29495904
2278	1-palmitoyl-2-stearoyl-GPC (16:0/18:0)	Lipid	Phosphatidylcholine (PC)	52616	LC/MS Pos Late	100008921	2750	762.601	24778686	59403-51-9	C03889	HMDB0007970	199213920	205344720	200640976	215078224	200221280	230983200	201735456	217705072	213730320	241895536	224408320	232378384	206392032	220586128	238640912	221112272	279679968	243572256	261165472	254368736	185760432	195770272	198369200	170050944	216261760	212686768	223012496	217868688	176195760	205376608	202676864	179356080	190768864	158396704	179578944	189254832	168152880
2404	1-palmitoyl-2-stearoyl-GPE (16:0/18:0)*	Lipid	Phosphatidylethanolamine (PE)	57388	LC/MS Pos Late	100009205	2850	720.554	5326793			HMDB08925	7.57116e+06	6548005	7590885	9148381	5825746	8936178	6621178	8327061	6398571	9023453	8763746	9345391	8069803	8720726	9987085	8586105	10770967	8325837	11442714	12355797	5751928	6391442	8147444	6714730	6985131	8407454	8042477	7401828	5911043	7358710	7579708	6252472	6140839	5775850	6573571	5949415	6001469
2597	1-palmitoyl-GPC (16:0)	Lipid	Lysophospholipid	33955	LC/MS Pos Late	100001263	1525	496.34	86554	17364-16-8	C04102	HMDB0010382	33731272	34004964	30873652	39100948	27169104	38742456	25744096	30187030	27672982	31713688	26797872	27358388	15597766	16419484	16402339	14137978	5417537	4303681	3802325	4183125	1576569	1.77359e+06	1378638	1.02416e+06	53692736	51084056	52364404	55579360	38688064	45205828	50099776	47450192	42897216	38044008	46832212	46000536	40691440
2659	1-palmitoyl-GPE (16:0)	Lipid	Lysophospholipid	35631	LC/MS Pos Late	100001567	1544	454.293	9547069	53862-35-4		HMDB0011503	1629009	1559538	1547353	1824690	1662355	2255877	1.9056e+06	1791547	2128414	2450759	2175576	2033308	1838381	1887169	2361598	2056594	2555378	2549027	2645235	2368266	984222	1416226	743802	1.00561e+06	2238363	1633786	1.63941e+06	1900954	1457132	1543089	1.90301e+06	1786042	1366409	1320284	1549598	1519652	1199953
2705	1-palmitoyl-GPG (16:0)*	Lipid	Lysophospholipid	45970	LC/MS Neg	100005717	5570	483.273	3300276				106211	101826	87489	79102	75359	90108	71691	81614	123325	87858	90856	89535	291699	231808	282018	302753	1011702	1037818	1329032	1312325	1267517	1132483	1092114	1198802
2714	1-palmitoyl-GPI* (16:0)	Lipid	Lysophospholipid	35305	LC/MS Neg	100001655	5564	571.289	71296207			HMDB0061695	42025	45373	36962	33956	66190	51287		51491	74854	55806	62585	53303	96518	60517	77118	77623	84786	89233	107916	111995	110121	101570	103162	109087			12980		24490	22582					29721	20609
2698	1-palmitoyl-GPS (16:0)*	Lipid	Lysophospholipid	46130	LC/MS Neg	100005805	5572	496.268	9547100				57162	57082	49299	54990	89533	92185	66990	76050	88027	70532	75271	65616	95112	83867	94854	93322	79825	80565	84521	93172	56601	53600	53909	62658	62823	69555	65552	65749	63997	71064	36022	80324	27923	44244	69916	56775	89522
95	1-ribosyl-imidazoleacetate*	Amino Acid	Histidine Metabolism	61868	LC/MS Pos Early	100001668	2006	259.092	440569	29605-99-0	C05131	HMDB0002331	1.71932e+06	1.93456e+06	1.76941e+06	1647960	1205593	983745	1088146	926967	508876	521169	495778	534165	388142	366985	387541	437269	384247	323943	404828	321069	329935	348669	329330	297714	1981552	2031441	2286683	2329286	1323212	1827159	1.32041e+06	1429928	688596	673362	739547	627808	544018
2330	1-stearoyl-2-arachidonoyl-GPC (18:0/20:4)	Lipid	Phosphatidylcholine (PC)	42450	LC/MS Pos Late	100001869	2400	810.601	16219824	35418-59-8		HMDB0008048	358026208	359955520	344450240	396487424	347657184	462196224	335264000	386700128	384916800	452157952	401938912	418973984	351317728	342065184	397083424	337397344	474258080	418412864	433981088	440461376	301374912	358904160	339058720	282763008	430773856	411376128	415634240	431311584	304902784	381623616	386046912	338722752	340836800	286345152	330490240	358166752	294444576
2435	1-stearoyl-2-arachidonoyl-GPE (18:0/20:4)	Lipid	Phosphatidylethanolamine (PE)	52447	LC/MS Pos Late	100008977	2475	768.554	5289133		C05210	HMDB0009003	254469296	253529984	249016016	269106080	242314688	304239936	249645152	281256672	274535840	302892960	291326528	283472448	253108192	261400384	283491584	261683232	306477504	293353984	307977120	300282848	238796400	268862848	249139664	228371472	289046080	287193792	294767392	292625280	233888336	275502688	284170944	250979040	244879168	224128528	265088288	269317504	234888000
2553	1-stearoyl-2-arachidonoyl-GPI (18:0/20:4)	Lipid	Phosphatidylinositol (PI)	52449	LC/MS Pos Late	100000616	3000	904.591		383907-33-3		HMDB0009815	14096759	12910449	13795223	14552111	14063092	20667694	14579474	17472804	18066460	21509140	17900674	19497986	14333105	15007750	18297810	14761511	20181920	16952852	17970452	17918576	12224294	15019367	13865101	10145624	15166732	15115685	15742732	15590399	14016157	17301064	17653268	15316731	16170534	13211426	15300029	17550068	13620989
2505	1-stearoyl-2-arachidonoyl-GPS (18:0/20:4)	Lipid	Phosphatidylserine (PS)	52235	LC/MS Pos Late	100001872	2565	812.544	24779545			HMDB0012383	491379648	485740576	501779904	538348160	491967680	551464384	493379552	515857440	528984832	554956608	520851872	543383616	478674624	493160928	526446016	487101216	559141440	514082400	530180480	527312640	437442560	484856416	435084672	391830880	587308352	555684736	599389120	592976512	499074944	535324512	556736128	517407424	551552256	468717984	505021792	540222528	511188544
2336	1-stearoyl-2-docosahexaenoyl-GPC (18:0/22:6)	Lipid	Phosphatidylcholine (PC)	52611	LC/MS Pos Late	100008916	2300	834.601	24778876	59403-52-0		HMDB0008057	35633928	33250328	32532458	40483768	32364004	46266640	31833244	35168100	35383600	43876780	39722832	42216940	33388024	35460492	41400580	33276582	47784068	42177448	43126872	45501672	34629816	40447084	34195876	29972632	40192104	38042096	38139680	40677560	28329144	34708296	33946776	28653896	30781044	25802260	30024340	31699364	26534436
2439	1-stearoyl-2-docosahexaenoyl-GPE (18:0/22:6)*	Lipid	Phosphatidylethanolamine (PE)	52466	LC/MS Pos Late	100008992	2375	792.554	9546798			HMDB0009012	15408794	16581255	17633758	11495060	16644783	16231891	17089860	17485370	16319209	19414860	18103352	15714373	16387081	12234441	18251288	15221429	17398718	16944156	16509089	16390504	19802480	15874369	17513076	17162072	17017470	17002708	18003484	17215024	17159414	14874732	17070646	17571522	17785324	14980345	18401464	17188688	16308948
2322	1-stearoyl-2-linoleoyl-GPC (18:0/18:2)*	Lipid	Phosphatidylcholine (PC)	52452	LC/MS Pos Late	100008980	2450	786.601	6441487			HMDB0008039	666599424	670973376	703302848	719995520	654331968	796077760	681785344	731179968	745296960	838968704	753811584	781771136	667602112	680713152	761152896	691559360	857562752	771912320	815632256	798500864	697657600	737005184	697314176	632773760	757784832	751209728	805499840	753973632	621571328	701100032	754649536	673907264	684232576	603681856	706014400	706275840	627011392
2426	1-stearoyl-2-linoleoyl-GPE (18:0/18:2)*	Lipid	Phosphatidylethanolamine (PE)	52446	LC/MS Pos Late	100008976	2575	744.554	9546749			HMDB0008994	57555600	57350928	54748524	62692644	46440892	52684476	50076024	51365644	49280784	71572600	61292028	56233800	49918996	50583148	67547896	60823448	83680272	60327736	63812068	82674144	75770944	90611448	83759232	67827192	54810336	53370060	62022036	51601748	41681412	49193728	53041888	46656292	48961556	42366604	44026104	50819656	47932304
2503	1-stearoyl-2-linoleoyl-GPS (18:0/18:2)	Lipid	Phosphatidylserine (PS)	53009	LC/MS Pos Late	100000642	2689	788.544	9547091	322647-11-0			97469184	93624728	89932872	98980112	94576088	132076792	95210168	111834176	113996224	129914424	116568848	122477232	111350920	118944720	134336592	117480296	168451760	147012816	153307712	153067008	109694304	132907056	118810280	103899560	100579312	94744696	101027384	99060288	75171064	87440952	91387648	76461904	81216672	71466968	81885128	85980544	75066288
2319	1-stearoyl-2-oleoyl-GPC (18:0/18:1)	Lipid	Phosphatidylcholine (PC)	52438	LC/MS Pos Late	100008904	2644	788.616	24778825	56421-10-4		HMDB0008038	778268096	790576960	749069440	778171584	766764736	898747776	765213696	824323584	834912832	923598080	842288512	862783104	803160064	847537216	912915328	836842816	1251099776	1104237568	1124805888	1120398848	1038933248	1132914304	1070806144	915014720	676422336	647189824	695376064	677685120	549678272	631703360	656325312	584969024	596802624	514546208	585529280	612899200	547030528
2422	1-stearoyl-2-oleoyl-GPE (18:0/18:1)	Lipid	Phosphatidylethanolamine (PE)	42448	LC/MS Pos Late	100001856	2950	746.569	9546742			HMDB0008993	188459664	183812800	175316272	200346208	168273760	253280928	161536560	195579424	203750096	248557872	229241344	237564496	191184048	188182656	222959232	189992304	305976736	264009120	283794144	299684864	251646432	290539936	282657440	236915680	196569584	193504960	186928176	195603360	133168464	168258704	173778080	145855184	151933472	124673496	150911168	156265616	134813600
2524	1-stearoyl-2-oleoyl-GPG (18:0/18:1)	Lipid	Phosphatidylglycerol (PG)	52623	LC/MS Pos Late	100001866	3714	794.591	24779551	322647-48-3		HMDB0010604	1.82433e+06	1895308	1212850	1045395	979725	1613496	617217	1203692	1128932	1376075	1231929	1306099	1664865	1859154	2325594	1902289	7.31296e+06	5883274	6088424	6690792	5967106	7192166	7573200	5447720		131619
2539	1-stearoyl-2-oleoyl-GPI (18:0/18:1)*	Lipid	Phosphatidylinositol (PI)	52726	LC/MS Pos Late	100009181	3711	882.607					3936611	3260698	2962445	3040000	3768949	6062907	3.64985e+06	5047940	6030303	6.3484e+06	6.93907e+06	5681505	5167114	6693340	7.78049e+06	6106652	11415208	7671569	10203698	9338208	9390536	13052058	12092872	9849718						256436
2502	1-stearoyl-2-oleoyl-GPS (18:0/18:1)	Lipid	Phosphatidylserine (PS)	19265	LC/MS Pos Late	100000639	3000	790.559	9547087			HMDB0010163	161226656	154127088	148882192	176531216	158879440	217127936	155966288	181013920	195173440	232605280	209852288	213888704	203312176	204480288	239479248	204905648	314422080	263685872	284997056	290355488	195956560	224408656	217053136	173764368	175160768	168661408	176710144	178231856	125981648	143399680	160956592	131047320	139929808	121331152	136678640	149130880	128303688
2608	1-stearoyl-GPC (18:0)	Lipid	Lysophospholipid	33961	LC/MS Pos Late	100001271	1606	524.371	497300	19420-57-6		HMDB0010384	57849344	57728524	52271000	64674720	45822996	65880956	44179068	50614768	47582728	54833888	47022940	48702628	31211504	31601212	34674188	28550452	13883030	11899790	10115212	10180600	2110225	2389339	2166947	1479860	83244400	81166176	75940296	88108368	58091112	71084600	76275496	64722644	63934648	56296272	68094888	67065568	60098804
2666	1-stearoyl-GPE (18:0)	Lipid	Lysophospholipid	42398	LC/MS Pos Late	100001461	1626	482.324	9547068	69747-55-3		HMDB0011130	1326652	1349818	1304031	1465847	1362290	2015858	1453445	1.5754e+06	1756317	2084958	1668869	1698961	1279434	1256950	1.49059e+06	1237819	1598063	1364240	1515674	1427861	848081	773573	790464	510002	1642806	1.69352e+06	1.63143e+06	1.72014e+06	1047168	1370906	1.35664e+06	1337031	1204850	1017629	1180736	1363202	1111402
2708	1-stearoyl-GPG (18:0)	Lipid	Lysophospholipid	34437	LC/MS Neg	100001462	5816	511.304					115902	96348	144950	70801	105383	111955	90165	51291	85470	80968	90741	90409	691621	632330	746335	623037	3.68629e+06	3028231	3.699e+06	3.696e+06	3385587	2589318	2459147	2854800
2718	1-stearoyl-GPI (18:0)	Lipid	Lysophospholipid	19324	LC/MS Neg	100000656	5794	599.32	71581135;42607495	796963-93-4		HMDB0240261	230130	231272	275794	187322	269496	277974	386326	331007	419826	436808	400816	321380	572412	544290	687938	721567	809677	648072	957709	853402	794770	761430	578761	669556	100019	103373	124221	110462	138595	137318	68105	115270	82173	102505	140307	126695	183151
2699	1-stearoyl-GPS (18:0)*	Lipid	Lysophospholipid	45966	LC/MS Neg	100004327	5800	524.299	74819135			HMDB0061698	1212121	1520213	1380242	1236730	2531107	2175347	1921627	2051355	1.93204e+06	1896342	1222844	1101429	1637653	1508118	1915288	1672752	1283310	1473884	1575445	1.73898e+06	1474472	1393102	923965	1181864	2042888	1644082	2209512	1.80127e+06	1838868	1.72405e+06	1054933	2302963	779452	1.00771e+06	1.72898e+06	1640693	2236762
446	2,3-dihydroxy-5-methylthio-4-pentenoate (DMTPA)*	Amino Acid	Methionine, Cysteine, SAM and Taurine Metabolism	62805	LC/MS Neg	100020893	1156	177.023				HMDB0240388	218642	222320	206534	170536	180481	190099	132940	135611	212010	191521	217165	213708	182143	161002	177881	191369	312231	305266	314315	312587	335422	355681	297554	302117	329860	289630	327398	336237	92466		75247	68909	83771		49132		69285
1229	2,3-diphosphoglycerate	Carbohydrate	Glycolysis, Gluconeogenesis, and Pyruvate Metabolism	15664	LC/MS Neg	1227	555	264.952	186004	102783-53-9	C01159	HMDB0001294	34835848	32118462	39454692	39190860	58715556	56351888	58214040	67523816	90638056	89725680	83041344	98199064	78288440	76682944	93053064	85047952	69253240	52903080	62466144	64263288	27402790	28196120	19561748	22226708	27319116	27297764	35578976	23181160	45855968	49543904	42055228	33317582	62949688	38848764	53762848	61968096	65733000
2033	2,4-dihydroxybutyrate	Lipid	Fatty Acid, Dihydroxy	62951	LC/MS Polar	100002285	1793	119.035	192742	1518-62-3		HMDB0000360	8452043	8794188	8385844	7863122	1994243	1516279	1940920	2.08298e+06	1.95094e+06	1671722	2128987	2325015	2139907	1636363	1503334	1984512	380467	1104259	1044635	1189728	1188827	1803126	1456589	1826365	5443157	5567011	5310031	5514562	3181849	3.3924e+06	2933281	3597656	3129595	3306670	4642649	3.47953e+06	4495268
6169	2,4-di-tert-butylphenol	Xenobiotics	Chemical	64328	LC/MS Neg	100021918	5749	205.16		96-76-4			5278472	5105421	6157817	5881230	6369260	5601156	6632569	5950686	6922225	5308770	5235395	5479298	6705869	5369955	6901133	6611461	6.8692e+06	6.09163e+06	8825726	8204547	6.0952e+06	5521980	5925952	4874459	5486587	4748461	5448161	5744899	6.22136e+06	6305284	3573072	5396859	4279003	4629934	6283328	5527414	7.36891e+06
4162	2'-deoxyadenosine 5'-monophosphate	Nucleotide	Purine Metabolism, Adenine containing	46333	LC/MS Neg	100000485	1315	330.061	12599	653-63-4	C00360	HMDB0000905	168525	139199	214492	195783	169636	176636	221801	191235	149196	137891	199666	172169	111455	89481	70317	183672			30715	51611			60028	28529	79883	85660	95972	57716	69167	107566	59834	56367	38642	49993	48739		50655
4257	2'-deoxycytidine	Nucleotide	Pyrimidine Metabolism, Cytidine containing	15949	LC/MS Pos Early	100000125	2193	228.098	13711	951-77-9	C00881	HMDB0000014	321741	328409	369437	331940	328905	292845	249360	288755	233860	314585	311027	293655	566470	584909	650373	769588	3888156	3289114	3659808	3593918	7659181	8052545	7596170	7683436	79154				106841	96501	136021	154668		155486	173565	105504	182338
4122	2'-deoxyinosine	Nucleotide	Purine Metabolism, (Hypo)Xanthine/Inosine containing	15076	LC/MS Neg	100000135	1688	251.079	135398593	890-38-0	C05512	HMDB0000071
1660	2-hydroxyglutarate	Lipid	Fatty Acid, Dicarboxylate	37253	LC/MS Polar	100002070	3352.8	147.03	43	40951-21-1	C02630	HMDB0059655	10278676	2145122	16589031	16184962	10819973	12969808	18195352	16455340	15555829	14599974	22083332	20130212	17055152	15820463	28327464	28838500	24219760	3336361	45474656	46200232	36860724	38639952	32666292	38703008	8175450	16069681	17274096	839470	13950623	15870633	5850247	4224634	7635687	12538310	14112170	10490815	11666635
395	2-methylbutyrylcarnitine (C5)	Amino Acid	Leucine, Isoleucine and Valine Metabolism	45095	LC/MS Pos Early	100001509	3050	246.17	6426901	31023-25-3		HMDB0000378	2.09364e+06	2306707	1929205	1.78129e+06	2171520	1.94654e+06	1.87093e+06	1628259	1491143	1428465	1887131	1748320	1308795	1255370	1365059	1239535	1398051	1217641	1092127	1373352	892112	784838	947671	819828	2609504	2450281	2410370	2627792	1938575	2627366	1.79338e+06	1.89562e+06	1.68275e+06	1.63696e+06	1.85428e+06	1.5982e+06	1403201
4346	2-O-methylascorbic acid	Cofactors and Vitamins	Ascorbate and Aldarate Metabolism	63990	LC/MS Polar	100003258	1512	189.041	54726398	17860-87-6		HMDB0240294	385438	380969	405063	377262	351887	356993	310926	316655	273102	250355	267905	254020	218415	243131	237926	220020	251261	204986	226855	217342	122513	122194	136103	130850	394170	400588	431775	395358	310398	398389	332328	296803	295419	272637	306051	269346	228501
4259	2'-O-methylcytidine	Nucleotide	Pyrimidine Metabolism, Cytidine containing	57554	LC/MS Pos Early	100010895	2411	258.108	150971	2140-72-9							74013	85285	91471	66727	132444	110152	131742	118645	196913	221092	251657	260478	681368	716455	718445	706963	582354	565880	482155	485649
489	2-oxoarginine*	Amino Acid	Urea cycle; Arginine and Proline Metabolism	55072	LC/MS Pos Early	100002784	1760	174.087	558	3715-10-04	C03771	HMDB0004225	6997145	7341602	6.47062e+06	3.80543e+06	11553808	9421523	13121568	14173619	15746298	12506075	12324235	11212472	15822126	16237769	13389276	19363830	7.04801e+06	6110493	6.91191e+06	5462284	12021840	10944875	13034948	11489042	6.34591e+06	7674649	6083925	9205674	14274864	8505355	15090600	17244672	14576472	15430055	23044396	17344048	23535244
2598	2-palmitoyl-GPC* (16:0)*	Lipid	Lysophospholipid	35253	LC/MS Neg	100001562	6215	570.341	15061532			HMDB0061702	304058	376328	340264	336823	297277	318220	274326	229782	261464	195276	208559	169745	170724	125650	173643	166332	30708	40739	42125	44231	24225	27059			396690	413309	452003	324989	430712	556228	197368	303562	335626	327533	489090	378920	599121
1234	2-phosphoglycerate	Carbohydrate	Glycolysis, Gluconeogenesis, and Pyruvate Metabolism	35629	LC/MS Polar	100000093	4550	184.986	59	70195-25-4	C00631	HMDB0000362	706369	717636	676233	569376	1323879	1366401	1319750	1373721	1420241	1381898	1348691	1532679	1546424	1.63329e+06	1.66682e+06	1.90137e+06	740311	775505	991306	906161	1658449	1601895	2406487	1808461	570436	568970	490417	587027	803695	851904	696338	932068	709588	773233	775603	723733	807775
2031	2R,3R-dihydroxybutyrate	Lipid	Fatty Acid, Dihydroxy	63109	LC/MS Polar	100002367	1543	119.035	13120901	759-06-8		HMDB0000498	213571	269006	216125	261367	179820			45431			70510	130102	571650			128418	158396			372416					587262	689610	722379	665614		133213					62931
2030	2S,3R-dihydroxybutyrate	Lipid	Fatty Acid, Dihydroxy	62950	LC/MS Polar	100002284	1660	119.035	10964471	5057-93-2		HMDB0002453	883125	922432	680262	840166	152631	257725	203517	278322	332742	250682	282711	328724	144653	214755	185605	195007	168083	290770	151847	252637	193411	189651	127221		2002545	1.79475e+06	1945659	1921149	300579	441254	380997	282749	385274	450941	330790	180867	201467
2667	2-stearoyl-GPE (18:0)*	Lipid	Lysophospholipid	41220	LC/MS Neg	100003901	6350	480.31	90658453;53480667			HMDB0011129		81555			106597	54909	61595			69538	64789	38609	41577		42070	45030	42303		38022						80258	50988	62806	105739	63084	104020	22509	63564	31582	28104	53531		82460
180	3-(4-hydroxyphenyl)lactate (HPLA)	Amino Acid	Tyrosine Metabolism	32197	LC/MS Neg	240	1379	181.051	9378	6482-98-0	C03672	HMDB0000755	523684	596763	632995	583902	317784	302345	310102	254836	344883	332571	346993	313240	415437	406831	428315	421679	574835	516869	540354	527392	547553	564076	547595	503000	1311645	1302821	1452153	1301875	160519	221179	171976	155166	131030	115174	137219	138840	135626
2034	3,4-dihydroxybutyrate	Lipid	Fatty Acid, Dihydroxy	62952	LC/MS Polar	100001730	2204	119.035	150929	51267-44-8		HMDB0000337	115653	128426			131882	125693	97074		127785	102027	78512		173272	172785	125988	134849	368241	104272	84328	149124	141560	158839	200458	186744		84996									115843		111777
487	3-amino-2-piperidone	Amino Acid	Urea cycle; Arginine and Proline Metabolism	62853	LC/MS Pos Early	100020361	2065	115.087	5200225	1892-22-4		HMDB0000323	299964	375616	364860	365540	506455	424546	542597	417512	493278	512385	575947	638469	480075	574735	704921	721169	761236	650716	661234	788455	890723	692541	852176	811443	384957	348338	408832	314795	456383	735157	467117	460504	442459	613158	574333	532032	782605
4278	3-aminoisobutyrate	Nucleotide	Pyrimidine Metabolism, Thymine containing	1566	LC/MS Pos Early	1114	2190	104.071	64956	10569-72-9;214139-20-5	C05145	HMDB0002166	1396893	1565218	1546610	1.59953e+06	1401464	988539	1.01331e+06	837452	513622		587147	836775	308981												1904482	2702241	2005133	2464634	1361467	1328888	1171526	1329122	698956	1275391	859910	974770	917634
4779	3-formylindole	Xenobiotics	Food Component/Plant	62863	LC/MS Pos Early	100020219	2736	146.06	10256	487-89-8	C08493	HMDB29737	4635732	4814957	4742726	4589724	4981114	4653625	4927682	4711838	4299536	4300168	4.82948e+06	5101176	4269906	4217212	5149926	5226133	6198670	5562887	5930774	6622470	4506569	4873838	4597542	4969009	4370703	4.89605e+06	4995432	4328322	4801840	5.23858e+06	4250937	4266309	4475523	4146098	4173729	4320468	4496416
1917	3-hydroxyhexanoylcarnitine (1)	Lipid	Fatty Acid Metabolism (Acyl Carnitine, Hydroxy)	62557	LC/MS Pos Early	100020825	2918	276.181					1952533	2.07482e+06	2329426	1549465	2389256	2002754	2.01541e+06	1832164	1180517	1335686	1961962	1819243	1761949	1860885	1897369	1990167	1228667	1786699	2.00106e+06	926045	1237993	1573728	1546789	1632353	1.04414e+06	2.0246e+06	1062561	1624664	1.01804e+06	2158352	1933924	2.07804e+06	1978723	1.92092e+06	2116190	1.96798e+06	1433084
5059	3-hydroxystachydrine*	Xenobiotics	Food Component/Plant	62062	LC/MS Pos Early	100020203	1049	160.097	46173781		C10151		24313400	26103242	25879682	25739000	27862634	24655820	28181300	24907110	23340356	23250930	25212414	25866824	23943342	23074292	25216364	25058080	29290074	25590940	28075292	28234422	22314240	22498340	20566600	20314182	25525612	25854124	26851766	26782242	26371832	29812632	23886138	23695664	26714296	24591900	26314934	27271006	24719650
320	3-indoxyl sulfate	Amino Acid	Tryptophan Metabolism	27672	LC/MS Neg	100000467	2222.2	212.002	10258	2642-37-7		HMDB0000682	45239	48711	60963	35563	59852	57578	66414	59990	65443	62445	55118	62360	78927	86314	72980	103217	51440	43156	50687	43463	60190	62932	88346	74947	43820	51598	48735	62479	61897	49513	77498	89846	78010	73277	91795	66282	87654
2996	3-ketosphinganine	Lipid	Sphingolipid Synthesis	34381	LC/MS Pos Late	100001436	1400	300.29	631	18944-28-0	C02934	HMDB01480	1642036	1595232	1714880	1824133	3550385	4374860	3757305	4096099	6933425	8.11541e+06	7.55416e+06	7835653	8862295	9479697	11299422	9949619	10862796	9086464	11491169	10974127	4657677	4952355	5325082	4471362	1717865	1596897	1766891	1660819	4274498	5157001	4972408	4459216	6621838	6247543	7254343	6487959	9074640
421	3-methyl-2-oxobutyrate	Amino Acid	Leucine, Isoleucine and Valine Metabolism	44526	LC/MS Polar	100000936	911	115.04	49	3715-29-5	C00141	HMDB0000019	66057		62035		140249						95100	101499	146604	132473	141093	154810	198212	197020	233461	216109	216853	244998	221067	236158											87406
392	3-methyl-2-oxovalerate	Amino Acid	Leucine, Isoleucine and Valine Metabolism	15676	LC/MS Neg	100000036	2064.2	129.056	440877;439286	1460-34-0;51829-07-3	C00671,C06008,C03465	HMDB0000491	157589	140663	150156		231860	181926	215743	185937	279037	264832	277700	200239	620668	446019	520362	601719	551290	507942	630858	665508	964215	856036	1025446	901808	91092	114712	108487	129271	94258		132077	278198	63471	100979	174137	145474	187369
1235	3-phosphoglycerate	Carbohydrate	Glycolysis, Gluconeogenesis, and Pyruvate Metabolism	1414	LC/MS Neg	132	583	184.986	724	80731-10-8	C00597	HMDB0000807	17896868	16551717	18534124	17498196	35639792	34001136	33349776	35433824	44517752	42912560	45079092	47262520	49404052	43455852	48751152	51537604	30173478	24653704	32730278	30558058	36514876	34641960	44739980	40392320	13466983	13240475	15045124	11965400	21900384	23509692	20146950	18360688	25715316	18731064	24786924	26042856	26574142
479	3-sulfo-L-alanine	Amino Acid	Methionine, Cysteine, SAM and Taurine Metabolism	47089	LC/MS Polar	382	2890	167.997	72886	498-40-8	C00506	HMDB0002757	427195	454225	138094	79623	456283	531474	234569	315820	640555	505820	294567	321893	656110	460933	388627	412607	62742	237341	54346	56505	909562	804068	603412	601304	548853	481399	315888	749231	322854	150183	500994	677363	339747	234141	326345	594129	436685
4233	3-ureidopropionate	Nucleotide	Pyrimidine Metabolism, Uracil containing	3155	LC/MS Pos Early	1053	875	133.061	111	462-88-4	C02642	HMDB0000026	339348	394409	375832	518302	363450	325287	332635	376178	205004	312177	319609	313390	190145	247184	242154	324990	317955	279815	319737	294320	176415	186857	145862	213030	592618	669436	757204	579922	398298	435349	231561	177930	291383	275352	287108	206254	263524
6230	4-acetamidobenzoate	Xenobiotics	Chemical	57585	LC/MS Neg	100009413	1403	178.051	6918889	556-08-1	D03836		3423752	3204087	3.55554e+06	3476857	2331599	2314026	2626746	2095804	2417209	2494918	2641331	2393102	3.32031e+06	2983135	3255746	3437932	3667681	3409266	3.50884e+06	3592123	4205771	4085913	4004010	3.54913e+06	4417503	4195105	4922472	4321044	2026022	2519676	1928028	1.71239e+06	2040781	1781677	2349962	1902030	2413230
558	4-acetamidobutanoate	Amino Acid	Polyamine Metabolism	1558	LC/MS Pos Early	1113	1350	146.081	18189	3025-96-5	C02946	HMDB0003681	629667	727820	501819	280550	558982		608000	578427	48512	375616	681317	499769	192916	600757	521178	286017	500536	430901	535954	515170	289075	1058563	463927	574510	237560	597214	703150	635550	619466	487467		486610	480269	507759	161310	454079	304711
6258	4-chlorobenzoic acid	Xenobiotics	Chemical	63988	LC/MS Neg	100021784	3015	154.99	6318	74-11-3	C02370		567046	664795	607977	590595	567914	636055	664294	692851	652734	606163	644441	685104	597854	664445	578183	671453	605449	607463	659700	654495	611893	600805	636618	656899	582446	607948	597773	540418	593823	681283	668377	629052	614435	610394	700517	661286	690450
3215	4-cholesten-3-one	Lipid	Sterol	38125	LC/MS Pos Late	100002227	2520	385.346	91477	601-57-0	C00599	HMDB0000921	2735973	2656902	2427214	3071201	2731672	3137823	2479067	2621193	2579193	2637283	2894667	2839167	2286504	2599839	2719824	2303744	3671022	2756004	3178588	3100929	2469278	2448750	2041671	2258547	1586956	1310185	1759577	1401792	1778090	2127114	1736281	1710147	2233992	1848203	2114096	2061948	1700223
4517	4-ethylphenyl sulfate	Xenobiotics	Benzoate Metabolism	36099	LC/MS Neg	100001756	3580	201.023	20822574	123-07-9	C13637	HMDB0062551	32499	42312			56900	38689	41635	42214	54518	39600	34758	51473	88050	66065	38186	77152		33953			72650	52585	86227	74524	45543	42935	31479	69050	43297	40143	53752	74383	59030	75420	71948	60802	79582
561	4-guanidinobutanoate	Amino Acid	Guanidino and Acetamido Metabolism	15681	LC/MS Pos Early	100000096	2320	146.092	500	463-003;463-00-3	C01035	HMDB0003464	60814940	69905424	65988740	46851824	106271144	107348488	114584384	112925480	137850064	138683136	124605376	134334544	139336816	152625104	155382320	155758096	154745408	149685952	152044272	143023056	145250784	150689248	139201392	132977336	36093584	39894088	35181840	51004188	96658296	89923880	99496896	107483160	132377928	125081744	141075232	133962624	154484816
51	4-hydroxyglutamate	Amino Acid	Glutamate Metabolism	40499	LC/MS Pos Early	100002544	1141	164.055	439902	2485-33-8	C03079	HMDB0001344			76034			88041	85560	94429		79627	76544				85400			68459	96634		57869	75464	53983	99010	63212	78062	84339		83497	116706				95381	81023	102775
589	4-hydroxy-nonenal-glutathione	Amino Acid	Glutathione Metabolism	48504	LC/MS Neg	100006240	3387.5	462.192	92970719	99927-70-5		HMDB0240578	193536	180263	137125	135531	121047	123924	113067	71702	106373	109214	120598	125038	124947	87455	114256	130599	225299	204664	198111	202201	169417	150231	101102	118282	119482	148943	141299	112773	115289	163256	88071	81252	121876	86441	118614	114026	100898
174	4-hydroxyphenylpyruvate	Amino Acid	Tyrosine Metabolism	1669	LC/MS Neg	1141	1690	179.035	979	156-39-8	C01179	HMDB0000707	64978	126031	74684	31210	39101	77778	42539	102380	62923	72053	68883	51191	40453	75660	35896	76150	61841		47276	39780	61674	35137	42476	45782		59731	34042	42177	45923	74642	93079	70850	85260	335246	590499	307422	434320
96	4-imidazoleacetate	Amino Acid	Histidine Metabolism	32349	LC/MS Pos Early	100001207	2055	127.05	96215	645-65-8	C02835	HMDB0002024	7.98026e+06	9113658	8724602	8133452	1709708	1583689	1756100	1672987	1701059	1464376	1276243	1430763	1713296	1635159	1556401	2024854	1915715	1814337	1641184	1943388	1611381	1839347	2.04517e+06	1720777	4399250	5075926	5287856	5216218	2131673	1875770	2.07507e+06	2061892	1623444	1526196	1872569	1659184	1503666
341	4-methyl-2-oxopentanoate	Amino Acid	Leucine, Isoleucine and Valine Metabolism	22116	LC/MS Neg	100000551	2170	129.056	70	816-66-0	C00233	HMDB0000695	186596	135253	175911	141995	260274	247255	316426	257033	340221	312898	343123	316683	729612	611716	640663	889418	643067	630574	865105	778712	1056492	1042570	1099293	1024623	195480	230655	119998	164727	328471		150764	189055	169283	224657	407085	296431	349428
4499	4-methylcatechol sulfate	Xenobiotics	Benzoate Metabolism	46146	LC/MS Neg	100004111	2665	203.002	54104170			HMDB0240459	30360	35387	39091		43648	47569	38425	38896	53405	48117	41069	46002	55105	57010	51645	54074	40152	39889	36489	30542	53237	55054	63747	54260	37680	36214	29619	42305	44824	38238	45675	45833	47895	46079	57243	49262	51239
4417	5-(2-Hydroxyethyl)-4-methylthiazole	Cofactors and Vitamins	Thiamine Metabolism	27673	LC/MS Pos Early	100000098	2310	144.048	1136	137-00-8	C04294	HMDB0032985	1780937	1745877	1419120	1210477	1873044	1880592	1700582	2046073	1764546	1538820	1997627	1.83783e+06	2351704	2376833	2224454	3017887	1155647	717588	949413	999912	866513	895552	1382123	1300704	1172281	1524365	1162587	1691490	1815609	1970959	1654403	2167141	2340496	2703092	3120761	2295566	2826279
135	5-aminovalerate	Amino Acid	Lysine Metabolism	18319	LC/MS Pos Early	100000454	2220	118.086	138	660-88-8	C00431	HMDB0003355	23512916	24850988	25122196	12073229	30622734	28794928	29422356	25736356	27979408	28898192	30443504	30552562	27702360	25409216	28425250	27762994	31571272	30805584	31432062	31158152	13444650	25450184	21313400	25073272	17449674	21367278	2475684	1471031	23442772	27904524	25992634	25376660	23748648	23943766	24824332	26125558	22437172
554	5-methylthioadenosine (MTA)	Amino Acid	Polyamine Metabolism	1419	LC/MS Pos Early	212	2752	298.097	439176	2457-80-9	C00170	HMDB0001173	5721459	7.3462e+06	6072516	5066555	8556351	7.09945e+06	7762194	7.64154e+06	7844537	6621141	7063995	6284939	6399283	6278229	6002761	5618086	20521978	17444492	18357618	17739560	16545346	16598839	13732975	12799118	3570323	3490538	3593901	4865397	3216069	4075201	3.98722e+06	4634192	4579081	4006271	4000108	4367554	4186102
4219	5-methyluridine (ribothymidine)	Nucleotide	Pyrimidine Metabolism, Uracil containing	35136	LC/MS Neg	100001446	1778.1	257.078	445408	1463-10-1		HMDB0000884																	33397	29185	38814	35037	60556	63093	71620	54574
577	5-oxoproline	Amino Acid	Glutathione Metabolism	1494	LC/MS Neg	1021	738.5	128.035	439685;7405	98-79-3	C01879,C02237	HMDB0000267	13568848	15558024	17365048	14969659	30571678	29720930	27344118	30316358	50441052	44287716	41385256	36814584	53656432	51468244	55546296	47494844	48205684	48721612	55056560	48189172	92941272	71889112	83426784	79107432	21159742	22161790	23284048	23074512	28444832	24061728	29849114	32890836	34889552	27022768	47808248	38338240	63961740
3237	7-hydroxycholesterol (alpha or beta)	Lipid	Sterol	47890	LC/MS Pos Late	100005999	1930	367.336	15571093		C15610	HMDB0006119	2.03777e+06	1.77914e+06	1696186	1.86721e+06	1808439	1.85174e+06	1551376	1533386	1787159	1916976	1773420	1721543	1677630	1.57875e+06	1.67072e+06	1.74969e+06	2421456	2166305	2184362	2042780	1487754	1607198	1588530	1321266	1503289	1521021	1582687	1579270	1126759	1253933	1336131	1075132	1215787	1015130	1307298	1268746	1079534
4181	7-methylguanine	Nucleotide	Purine Metabolism, Guanine containing	35114	LC/MS Pos Early	100001456	2175	166.072	135398679	578-76-7	C02242	HMDB0000897	261239	391768	315939	246229	394434	385063	195274	275324	444572	454425	391675	507617	580319	568572	632146	697060	893194	823640	829033	798516	1073113	1113656	927974	944921	251010	317403		349334	359303	251928	306455	308951	296854	265962	303843	376252	370329
1837	acetylcarnitine (C2)	Lipid	Fatty Acid Metabolism (Acyl Carnitine, Short Chain)	32198	LC/MS Pos Early	100000802	2282	204.123	7045767	5080-50-2	C02571	HMDB0000201	778937344	869857664	788617152	750551168	851423040	769926528	804109056	721532544	703068096	683734720	743711872	671482688	615247488	596873408	627477184	664414464	708209088	608559168	672315328	649140672	489018528	483750080	421880672	418614784	795211712	843782976	870506688	846113984	780627136	920258880	825854464	802345536	759171008	707980800	813359040	710176896	671009216
1463	acetylphosphate	Energy	Oxidative Phosphorylation	15488	LC/MS Polar	1211	4013.9	138.98	186	94249-01-1	C00227	HMDB0001494	1128121	1423779	1150156	1410904	2317360	1874200	2011990	1753145	2198601	2167833	1858737	2196225	3008588	2537258	2062206	2398227	1876755	1.92208e+06	2199601	2017496	2728085	3158045	3639293	3388248	1283344	958677	1071630	1.0152e+06	1346610	1699175	1269959	1518587	1505029	1545210	1.88672e+06	2012360	1808837
1439	aconitate [cis or trans]	Energy	TCA Cycle	46173	LC/MS Polar	100001359	4260	173.009	643757;444212		C02341,C004174	HMDB0000958,HMDB000072	1116663	1271499	1136391	520159	1478834	1485827	1240607	1472676	1.83336e+06	1.54644e+06	1601762	1570696	2289945	2147438	1953831	2405123	1138482	1446383	1339718	1286883	2713425	2757434	3005725	2701224	1.55358e+06	1343989	1110722	1.83884e+06	1192433	897239	1506145	1.87699e+06	1340120	1.80121e+06	2155128	1403663	2077443
4142	adenine	Nucleotide	Purine Metabolism, Adenine containing	554	LC/MS Pos Early	880	2221	136.062	190	73-24-5	C00147	HMDB0000034	10961838	11187470	13259678	12019425	12226775	10434058	10899082	10084186	8669379	10501423	11646790	11296570	8532983	8869896	10773516	10546873	12436893	12203790	13803545	14204210	7162702	8590655	7795881	8678874	10059082	11412811	14026707	9868897	11250758	12962678	9336320	9826789	10611878	10384442	9745253	9898132	8666400
4141	adenosine	Nucleotide	Purine Metabolism, Adenine containing	555	LC/MS Pos Early	798	2169	268.104	60961	58-61-7	C00212	HMDB0000050	1694036	1618852	2359319	1886880	1.20976e+06	1377153	2052286	2083004	1374903	1163846	2763949	1831990	905657	1207111	1231931	1.5573e+06	846155	923420	1105541	1513910	541236	570850	661476	715648	924566	1301683	1436260	931818	1395774	1774231	909301	1034784	1.03568e+06	1135964	1066313	792585	898691
4133	ADP	Nucleotide	Purine Metabolism, Adenine containing	3108	LC/MS Neg	208	680	426.022	6022	20398-34-9	C00008	HMDB0001341	2.56135e+06	2.59126e+06	2605829	3358287	3016433	2499172	2216757	2996873	2819110	2859662	2182143	2266761	2053679	2516217	2513852	2427182	1.72858e+06	1449550	2227111	1772123	1098643	967934	1051346	686203	2267242	2242458	3715771	2037480	2266777	3762406	2159432	1863355	2125568	1950933	2165455	2342416	2474270
4321	adenosine 5'-diphosphoribose (ADP-ribose)	Cofactors and Vitamins	Nicotinate and Nicotinamide Metabolism	558	LC/MS Neg	215	920	558.064	192	68414-18-6	C00301	HMDB0001178	152438	13211	179709	211601	407247	363180	513280	120092	490864	283249	280745	528468	455762	265826	613003	594377	183710	106609	183739	299936	103370	440561	322406	255183	268214	99277	341085	270824	266175	252515	127462	203468	294193	106091	47832	78616	37896
4134	AMP	Nucleotide	Purine Metabolism, Adenine containing	32342	LC/MS Pos Early	209	1013	348.07	6083	149022-20-8	C00020	HMDB0000045	326890976	307448768	460428352	403012128	391465824	366962848	463745952	426277152	348573280	340259008	419158144	398939456	236166368	220229760	170921952	404886496	54903648	62646612	57023800	98975680	29386054	31578568	92044616	61528056	163036480	208292608	191015776	134270144	202986720	250344096	149453488	161669360	114487896	170853632	148299296	95271856	149187712
1895	adrenoylcarnitine (C22:4)*	Lipid	Fatty Acid Metabolism (Acyl Carnitine, Polyunsaturated)	57528	LC/MS Pos Late	100015850	1415	476.373					704656	796170	604934	759168	423216	598774	419000	543761	389084	414038	337840	332674	268025	263749	366574	295754	482493	291811	260399	319487	234301	281574	231439	195225	1163017	1163548	1058610	1137326	499802	799933	652724	600258	465839	333768	433211	440063	310109
29	alanine	Amino Acid	Alanine and Aspartate Metabolism	1126	LC/MS Pos Early	811	1700	90.055	5950	56-41-7	C00041	HMDB0000161	121160232	125608472	132811560	122442744	161305408	141144032	154753952	140370768	174106848	179587296	173123632	164176080	243356752	247137488	270435456	265169664	375471232	285799680	376940352	319688032	352073216	349298880	323968800	319941184	139449600	146003408	149921504	139673040	94399512	91619880	89137520	90546136	89729640	85509416	98494904	91360968	107856512
4128	allantoin	Nucleotide	Purine Metabolism, (Hypo)Xanthine/Inosine containing	1107	LC/MS Polar	1002	1672	157.037	204;439714;439713	97-59-6	C02350,C02348,C01551	HMDB0000462	127267	130360	83802	103630	24070		34559	29885	35356			32292	36038	37167	33013	28599	25961	32905		35407	42212	38837	45547	38659	530797	452291	450345	481218	51213	62580	32269	43171		39841	38025	34165	41198
46	alpha-ketoglutaramate*	Amino Acid	Glutamate Metabolism	62101	LC/MS Polar	100002397	1916	144.03	48	18465-19-5	C00940	HMDB0001552	1972881	1942154	1368533	1088975	2004530	2406742	1952819	2872476	2265905	2249200	2841603	2491215	2080199	2187336	2066371	2052981	1840357	1689925	1532302	1377380	1.55068e+06	1640719	1571490	1576964	1512729	1913742	1420075	1813810	3038598	2078472	3040056	2539740	3195530	6947606	5594458	3915023	6583292
1443	alpha-ketoglutarate	Energy	TCA Cycle	528	LC/MS Polar	93	2700	145.014	51	305-72-6;328-50-7;22202-68-2	C00026	HMDB0000208	547913	680183	533768	503643	809132	938676	887129	1110844	1123455	1050482	1201216	1098833	906757	998482	1158847	1206831	9045294	8.04861e+06	6.89338e+06	8480613	4575955	4771204	1218894	1522657	471837	527661	430472	437980	937710	742600	814267	735707	1283077	1923818	1878860	1448569	2546268
86	anserine	Amino Acid	Histidine Metabolism	15747	LC/MS Pos Early	100000044	2924	241.13	112072	10030-52-1	C01262	HMDB0000194	1074867	1202462	1019075	936996	1322181	1143880	1115501	1154662	1104826	1096525	1201113	1126710	1088913	1060783	1100889	1146749	1327141	1145437	1335497	1239055	933060	863402	888779	931752	1072951	1059456	1084418	1320752	1070271	1275788	1113848	1249413	1140221	1078166	1237176	1090952	1232720
1281	arabonate/xylonate	Carbohydrate	Pentose Metabolism	48255	LC/MS Polar	100006115	2700	165.041	122045;6602431		C00502,C05411	HMDB0000539	2875432	3040617	2680511	2584799	2803698	2885503	2559634	2814570	2440869	2254525	2587786	2139977	2139472	1.9979e+06	1.94821e+06	2096793	1599726	1.56693e+06	1.86832e+06	1583687	1591101	1563314	1475644	1448004	3202402	3219552	3102345	3149046	2928259	3207017	2612785	2.79956e+06	2495893	2.75685e+06	3142127	2428584	2.84859e+06
1514	arachidate (20:0)	Lipid	Long Chain Saturated Fatty Acid	1118	LC/MS Neg	893	6240	311.296	10467	506-30-9	C06425	HMDB0002212	3797299	4657764	4206747	4730564	3861111	4480010	4633244	4774887	4409332	4505893	4703896	4115758	5449469	5828202	5730414	4682450	3589939	4383042	3799983	4618639	4928933	4460828	4467497	4784696	4590472	5281426	5699752	4630215	5377437	4478653	2592666	4521460	2911111	2903467	3702556	3806595	5390768
1570	arachidonate (20:4n6)	Lipid	Long Chain Polyunsaturated Fatty Acid (n3 and n6)	1110	LC/MS Neg	229	5535	303.233	444899	506-32-1	C00219	HMDB0001043	2.07172e+06	2088847	1922395	1382115	2.72648e+06	2835934	2525314	2838080	2839290	2355045	2260411	1.98852e+06	3.10004e+06	2484422	2.76297e+06	3043361	1747193	1985562	2319872	2310931	2570042	2347425	2277951	2313832	2158970	2137497	1958832	2447549	2.47808e+06	1841033	1406536	2611778	1457605	2131013	3.19345e+06	2614939	4412224
1890	arachidonoylcarnitine (C20:4)	Lipid	Fatty Acid Metabolism (Acyl Carnitine, Polyunsaturated)	57518	LC/MS Pos Late	100015837	1353	448.342	136212424			HMDB0006455	5867593	6734919	5605765	6035028	4516407	5577924	4221934	4551240	3703698	4224911	3993343	3913861	3144719	2786681	3359866	2859981	3798961	3057460	3182602	3370016	2437817	2672582	2572266	2248548	10343842	9288819	9590622	10205288	5624542	7736974	7022463	5046978	4529297	3866780	5256256	4812053	3262300
1863	arachidoylcarnitine (C20)*	Lipid	Fatty Acid Metabolism (Acyl Carnitine, Long Chain Saturated)	57513	LC/MS Pos Late	100015833	1512	456.405	53477833			HMDB0006460	1862509	1.84443e+06	1651448	2.03189e+06	1513981	2286465	1508376	1636817	1589151	1.97075e+06	1.74961e+06	1656135	1364488	1411475	1.67002e+06	1441196	1898781	1519129	1592094	1720156	1162139	1210692	1139386	927457	2379890	2324654	2257541	2496316	1625228	2147419	2100323	1.85797e+06	1747811	1430972	1778412	1700878	1352099
520	argininate*	Amino Acid	Urea cycle; Arginine and Proline Metabolism	57461	LC/MS Pos Early	100002769	2150	176.103	160437	157-07-3		HMDB0003148	138473		92451		102922		105267	101632	141987	178492	106856	205223	84583	153289	176872	135001	184218	194303	166206		119089	151960	122604		93221	90039	179925	101544	98703	144614	125610	151948	235738	233631	192462	241052	305075
481	arginine	Amino Acid	Urea cycle; Arginine and Proline Metabolism	1638	LC/MS Pos Early	231	2825	175.119	6322	1119-34-2	C00062	HMDB0000517	1193845504	1322703616	1139848320	699352192	1477160704	1380639872	1412526336	1577741184	1751918976	1499413760	1450335232	1391619200	1904396672	1959890304	1581417600	2060612864	1034079360	1156704000	1008644800	999243392	2079102976	1921471488	2337122048	2076173184	1140010496	1228757120	959515392	1558404352	1414797568	1160171008	1686440320	2024004992	1593873152	1832500608	2086276608	1827887232	2132392960
482	argininosuccinate	Amino Acid	Urea cycle; Arginine and Proline Metabolism	15497	LC/MS Pos Early	232	2745	291.13	60150382	156637-58-0	C03406	HMDB0000052	1320369	1649747	1006156	678491	1502651	1491594	756645	1217064	1664498	1717350	1.26597e+06	1433284	3378205	3115376	2708745	2.95472e+06	3195939	3.04587e+06	2411629	2369247	4398877	4291081	3940736	3536583	1915563	1765836	1528124	2457933	595759	720633	758220	1030932	737825	592043	679901	682287	680621
4342	ascorbic acid 2-sulfate	Cofactors and Vitamins	Ascorbate and Aldarate Metabolism	63590	LC/MS Polar	100009329	3042	254.982	54676864			HMDB0060649	83364	100093	80253	87013	69968	76497	60965	66874	57087	50924	39168	50348	35236	24369	32414	25445			29751						97062	90454	91061	97044	69431	86477	74397	74356	59713	47752	60153	52085	39559
40	asparagine	Amino Acid	Alanine and Aspartate Metabolism	512	LC/MS Pos Early	917	1225	133.061	6267	70-47-3	C00152	HMDB0000168	446892800	482509568	439749888	345248704	631392320	568835136	584421376	582234624	664245760	617457536	615041408	633167360	727168512	721469184	695914368	819641472	608935808	590462592	594511872	576372992	718711936	679870592	786106944	714622080	406294816	424671552	382900064	476061504	523948096	503563840	576513088	653018944	597016576	698330816	783805248	648836672	786975616
36	aspartate	Amino Acid	Alanine and Aspartate Metabolism	443	LC/MS Pos Early	234	1165	134.045	5960	56-84-8	C00049	HMDB0000191	321706272	346061216	335207776	299492416	407429024	369650112	375061184	365397280	398946560	387044256	392594880	411407488	354216896	348080800	358068192	400753728	274988544	270124640	257547392	266029312	234613792	223414880	245120688	235668880	301889408	314926976	312291072	321637792	348588672	379545536	346823616	368208640	365607520	387349120	440514336	387094784	459153440
1676	azelate (C9-DC)	Lipid	Fatty Acid, Dicarboxylate	18362	LC/MS Neg	2029	1276	187.098	2266	123-99-9	C08261	HMDB0000784	98790	96104	89042	68049									50804	82165		58414					57997	38618			125035	116602	127586	100226	47177	80620							42354
3097	behenoyl dihydrosphingomyelin (d18:0/22:0)*	Lipid	Dihydrosphingomyelins	57331	LC/MS Pos Late	100009026	3300	789.684	44260132			HMDB0012091	12928123	11947274	11358190	13742684	10967425	15714217	12359990	13446671	10784795	15826178	14117287	15385660	11510368	12392847	14414348	12281433	17409530	13028722	16654640	16954726	9350612	10550984	11701981	9424016	14632764	15446839	15282243	14841118	11156818	13833160	13747735	12188581	11484287	10769550	11774237	12074695	10772517
3103	behenoyl sphingomyelin (d18:1/22:0)*	Lipid	Sphingomyelins	48492	LC/MS Pos Late	100006294	3250	787.669	44260125			HMDB0012103	425534304	405403200	387363648	448842336	375273760	511047424	372400832	429185888	413466432	494654304	456818848	470327328	386573728	395930112	450604960	402486400	533468096	461174240	493391040	495934624	324649440	374923168	380509184	321525088	474748704	461395520	479619488	463654432	339717792	466026400	450746080	399761152	431530208	365988480	407720000	414043424	365728672
1864	behenoylcarnitine (C22)*	Lipid	Fatty Acid Metabolism (Acyl Carnitine, Long Chain Saturated)	57514	LC/MS Pos Late	100015832	1561	484.436	71464577			HMDB0062468	229260	215879	183282	258614	197335	256838	221719	236014	225007	241781	208458	280035	219342	130682	222515	157681	271481	242043	232383	234050	150374	161761	149800	124433	335277	314517	311579	309532	175156		276783	206147	227883	205345	198086	202156	178990
4234	beta-alanine	Nucleotide	Pyrimidine Metabolism, Uracil containing	55	LC/MS Pos Early	244	1905	90.055	239	56-41-7;107-95-9	C00099	HMDB0000056	8967748	10034319	10328207	9115093	9200291	9746593	8329731	7628923	7286098	6377212	7570157	6218976	6590118	6238326	6958854	5698942	7.68405e+06	7111642	6550698	6227399	4805903	5813012	5052369	4635143	10682988	10609908	10855741	10904394	9150478	10073945	8676537	8709273	8137299	7491002	7494618	7069834	6798063
57	beta-citrylglutamate	Amino Acid	Glutamate Metabolism	54923	LC/MS Neg	100003271	530	320.062	189741	73590-26-8	C20775		760077	734278	742199	677577	927311	890638	845721	874003	820942	766947	869764	880380	813553	772478	806966	841799	685261	575584	616977	721586	467123	467371	476539	424482	786788	859902	834682	793769	893224	1156563	888657	776742	988621	836987	1031298	968535	899271
4822	beta-guanidinopropanoate	Xenobiotics	Food Component/Plant	35101	LC/MS Pos Early	100001411	2145	132.077	67701	353-09-3	C03065	HMDB0013222	2543970	2.04843e+06	3246563	2993244	2148773	4010121	2520518	2336164	2618379	3.52851e+06	2462506	3244868	2856264	4658477	4130398	3472116	4690549	5036791	5438059	4818329	4216621	4072522	3439870	2943214	1.03709e+06	1458629	1410402	1365989	2915910	3398136	2953271	1899813	4453743	3244649	3.68588e+06	3355132	3.95829e+06
361	beta-hydroxyisovalerate	Amino Acid	Leucine, Isoleucine and Valine Metabolism	12129	LC/MS Polar	1442	1149.8	117.056	69362	625-08-1		HMDB0000754	79408		91237			51649	79943			76511	60589		69156	70530	64745	106676	90844	86498	50428	72922	56982	72718		62108	63898	89219	50761	67259	67182	84750	58849	64420		68638	104973	90664	62608
362	beta-hydroxyisovaleroylcarnitine	Amino Acid	Leucine, Isoleucine and Valine Metabolism	35433	LC/MS Pos Early	100001594	2584	262.165		99159-87-2			17659832	20235060	18404640	17859390	20825352	19094838	20146128	17327930	18926400	19155952	19555018	20244446	17303996	17533572	17736012	20134316	24157768	22460976	22387228	22090602	16010240	15780478	14405519	14078823	17673988	18607272	17278788	19416958	19175492	22710482	17513072	18942226	17504276	16447667	19413680	17479312	18729006
7	betaine	Amino Acid	Glycine, Serine and Threonine Metabolism	3141	LC/MS Pos Early	799	1064	118.086	247	107-43-7	C00719	HMDB0000043	733974080	759099456	755222080	697874496	765434944	726061376	756715328	714647552	687092480	694532480	697317888	706792640	647052992	654894592	706756224	727359552	793372224	679861248	810669888	742138240	630850688	612810176	561312128	570703552	719849792	749561408	785031488	738756864	762115712	810435392	709505408	719530112	745005120	670104512	789696128	729304896	723935808
3217	beta-sitosterol	Lipid	Sterol	27414	LC/MS Pos Late	100001033	3054	397.383	222284	83-46-5	C01753	HMDB0000852	261604	194735	346652	342487	254903	490457	295713	223969	326002	329859	235811	354477	295630	268656	273714	352372	327858	223070	454069	437630		315060	316402	164756	434952	345486	371393	315971	267109		433954	213571	394181	276991	334841	439981	329415
4793	betonicine	Xenobiotics	Food Component/Plant	38100	LC/MS Pos Early	100002153	1012	160.097	164642	515-25-3	C08269	HMDB0029412	4279960	4943518	4.49116e+06	3.89939e+06	4.81804e+06	5040766	3955237	3.38449e+06	3.01644e+06	4209415	4103143	4901895	3.15456e+06	2893755	4.09821e+06	4.0213e+06	3.42646e+06	4765337	4.78456e+06	5553017	3.57276e+06	3536433	3057316	3398187	4.10408e+06	3.90362e+06	4.54856e+06	3.73481e+06	4.41371e+06	7068601	3.82394e+06	3.91702e+06	3495599	4737959	5.30213e+06	3.64436e+06	5343098
4378	biotin	Cofactors and Vitamins	Biotin Metabolism	568	LC/MS Pos Early	251	2253	245.095	171548	58-85-5	C00120	HMDB0000030	2164980	2834455	1689441	979806	2882683	2919400	2366050	3058634	3446886	3.12964e+06	3046845	3247282	4174459	3.89516e+06	3289655	3878476	1461785	2307292	1.70106e+06	1728306	4.0676e+06	3976474	4627872	4100513	2143849	2439005	2139564	3122206	2711558	2303266	3241689	3793853	2719335	4090958	4.16029e+06	3644367	3.68594e+06
3220	campesterol	Lipid	Sterol	33997	LC/MS Pos Late	100001269	2873	383.367	173183	474-62-4	C01789	HMDB0002869	288975	598903	700009	952988	734178	724495	861209	605701	326162	1.03468e+06	713275	654384	651383	473260	719788		1138354	702624	921670	946191	550345	737797	550422	403753	813220	745787	846236	570903	718803	860762	640199	457964	706603	663288	831769	820901	419497
1486	caproate (6:0)	Lipid	Medium Chain Fatty Acid	32489	LC/MS Neg	926	2713.7	115.076	8892	142-62-1	C01585	HMDB0000535	362199		143310	148195		167519		145029	205793	139490		309674	155123		134278	183418			131371	295769			74672		248805	285774	140328	166341	112258			236085		115585	130405		190840
59	carboxyethyl-GABA	Amino Acid	Glutamate Metabolism	40007	LC/MS Pos Early	100003260	2085	176.092	2572	4386-03-02		HMDB0002201	1400858	1.38515e+06	1263229	1084609	1848465	1.71326e+06	1700466	1593829	1931746	1945393	1.85802e+06	2054331	2098303	1644276	2076791	2004879	2611177	2246323	2448118	2467237	1732708	1.79132e+06	1464129	1.556e+06	669941	866998	517754	964508	1054639	1211308	875979	1025643	1065022	1086802	1163697	951687	1066546
1929	carnitine	Lipid	Carnitine Metabolism	15500	LC/MS Pos Early	100000007	1978	162.113	288	461-05-2	C00487,C00308	HMDB0000062	290278016	307466848	301735296	315376768	236505088	226524032	239441072	231307568	183035328	188767680	192009216	188201840	141863760	142598544	159291024	157303600	150962480	132321680	138745216	142656384	108226640	107787880	89261656	95172224	417354624	436392960	478191136	421021568	287763776	322173600	265929584	272894848	228109888	203649072	215806928	210608864	156221920
83	carnosine	Amino Acid	Histidine Metabolism	1768	LC/MS Pos Early	249	2942	227.114	439224	305-84-0	C00386	HMDB0000033	730673	920540	779601	621600	872701	791241	765006	655935	623383	686153	760579	714202	645633	646000	768547	699477	1.01091e+06	869383	843961	784542	585434	627549	554472	571448	680208	723166	770963	821905	710455	815335	721245	913697	730819	621718	697849	725335	678379
4492	catechol sulfate	Xenobiotics	Benzoate Metabolism	35320	LC/MS Neg	100001605	1906	188.986	3083879	4918-96-1		HMDB0059724	37109	43969		24143	44491	28811	45036	41973	39919	44009	46924	40719	49573	46139	49519	69126	40034	41936	40507	34236	51448	57639	55597	50161	35254	45846	40362	37068	45475	36345	35126	41513	39529	43682	37779	38297	70911
3048	ceramide (d16:1/24:1, d18:1/22:1)*	Lipid	Ceramides	57437	LC/MS Pos Late	100015727	3850	620.598					11672581	12683832	12332252	12736114	10587825	13966068	11905337		12349427	14333537	13165129	14022211	12109780	12410440	12856206	3.45678e+06	16005257	13559408	15646578	14396208	10955153	12041918	11446242	9166834	14540864	14317064	13830462	14610612	11033899	14170491	12271217	11929350	12624474	10919838	12347708	12215095	10981385
3044	ceramide (d18:1/14:0, d16:1/16:0)*	Lipid	Ceramides	57432	LC/MS Pos Late	100015735	2477	510.488					815152	554787	901682		723995	656816	944887	734397	923432	867495	768232	689648	819412	855484	855689	825491	828992	674043	734706		1028114	818927	751708	945957	501539	646922	722871	430753	830350	638869	727262	502382		615089	757581		679763
3045	ceramide (d18:1/17:0, d17:1/18:0)*	Lipid	Ceramides	57434	LC/MS Pos Late	100015737	3055	552.535					1432242	1525205	1480705	1.74454e+06	1442757	2068091	1703204	1744272	1464555	2099712	1.82028e+06	1788684	1479958	1452050	1803666	1640249	2210839	2.04853e+06	2159195	2117086	1452621	1543958	1.75408e+06	1507046	1954298	1.94023e+06	1787898	1.85497e+06	1443241	1949019	1698889	1531075	1617367	1503360	1528941	1339282	1405116
3049	ceramide (d18:2/24:1, d18:1/24:2)*	Lipid	Ceramides	57443	LC/MS Pos Late	100015744	3858	646.613					112534024	116561168	106706584	122769920	109747680	135194880	101739832	115134432	107971352	128952136	128335536	131785008	111194784	102234032	113609696	107243120	148127824	130423280	132558192	138599264	90066160	101854424	104856888	90650120	133952952	135392784	126351152	137807488	96773616	130724824	116918576	103491104	108578032	100886496	108546448	108540320	96704952
1866	cerotoylcarnitine (C26)*	Lipid	Fatty Acid Metabolism (Acyl Carnitine, Long Chain Saturated)	57516	LC/MS Pos Late	100015835	1649	540.499	53477828			HMDB0006347	1874544	1909359	1.62836e+06	2051979	1469134	2101545	1.47677e+06	1.68402e+06	1493281	1878552	1445265	1.62524e+06	1196024	1129833	1.49255e+06	1075771	1.61679e+06	1315229	1391426	1290366	890079	1020028	969514	788631	2544721	2531539	2303547	2411398	1401882	2100351	2.03594e+06	1656607	1443664	1333442	1524957	1632187	1132902
260	C-glycosyltryptophan	Amino Acid	Tryptophan Metabolism	48782	LC/MS Pos Early	100006379	2700	367.15	10981970	180509-18-6		HMDB0240296	328569	359037	381803	345588	339318	309579	303551	258144	279648	290953	289143	317766	285736	233302	283900	250870	409698	423543	384709	371239	282240	286119	211926	202626	262195	333294	298355	337066	283745	388831	311435	316262	345472	303424	267312	234597	264746
3452	chenodeoxycholate	Lipid	Primary Bile Acid Metabolism	1563	LC/MS Neg	1123	5264	391.285	10133	474-24-9;474-25-9	C02528	HMDB0000518	22355	14878.7	15265	10745.6	21727	25464	18952	15213.2	24043	26504.6	24210		26202.1	28819	15754.5	30076	11130.8	15298	19557.8	12818	26284	20940.3	35072	23482.9	18607.6	18942.8	16156.1	24169	20032.3	19919.4	24367	21715.9	20287.4	25574	29481.2	25138.6	37649.7
2199	chiro-inositol	Lipid	Inositol Metabolism	37112	LC/MS Polar	100001859	3191.2	225.062		643-12-9	C19891	HMDB0240209	279361	261909	262334	259137	270784	265107	243546	235765	222595	215685	237797	214031	204068	163164	195552	188992	211900	207260	230100	290697	152303	152900	118672	126459	273269	253970	279035	240767	264557	310430	202004	237218	234244	216378	255468	226082	211280
3449	cholate	Lipid	Primary Bile Acid Metabolism	22842	LC/MS Neg	136	5165	407.28	221493	81-25-4	C00695	HMDB0000619	458326	484903	451767	244347	628679	657388	538430	626672	825790	688082	590646	615641	978481	824034	687087	1.02062e+06	391551	473143	444694	431733	1019022	938917	1181227	1012629	550876	572709	490178	703560	622829	469218	651248	793383	609953	761516	978175	724032	942209
3188	cholesterol	Lipid	Sterol	63	LC/MS Pos Late	266	2707	369.352	6432564;11025495;5997	57-88-5	C00187	HMDB0000067	214891376	228776032	214090240	222815760	225246736	281947936	216362064	203535264	205725344	257953840	232145536	222361760	215207840	187445712	218026224	212327776	303505856	259711056	284171680	228828816	176243872	186999360	170279856	132185296	255396464	228737584	270590496	251916320	192107200	288201088	211986544	215072688	233811744	169010160	250631728	203849376	177051824
3189	cholesterol sulfate	Lipid	Sterol	35324	LC/MS Polar	100001606	681	465.304	65076	2864-50-8	C18043	HMDB00653	469339	486466	450520	486495	467303	476994	461636	441890	377360	413239	419235	430274	395524	383166	445100	452176	559871	455411	515471	519878	371523	346392	337393	340850	421512	455185	449225	456350	473718	534655	401456	412800	461642	425137	445899	423214	433863
2229	choline	Lipid	Phospholipid Metabolism	15506	LC/MS Pos Early	1256	1961	104.107	305	67-48-1	C00114	HMDB0000097	522774368	539160128	527900128	425905312	597300480	557253632	572312320	558677504	576423872	566409984	556178688	575648448	595443008	606762624	611177280	649668224	684428864	649859072	665544000	656953344	575747712	562789824	573321664	536373664	379591200	394779712	387989600	418884256	481147104	483747872	483943712	501574944	515410816	507002752	567582720	525577440	581902848
2230	phosphocholine	Lipid	Phospholipid Metabolism	34396	LC/MS Pos Early	267	700	184.073	1014	72556-74-2	C00588	HMDB0001565	199364464	197556304	178094416	124693184	225112784	201187344	241661696	201401840	183422704	163595840	208358688	172146528	217524896	219501040	228491920	245383664	455082368	376176352	429192512	434069408	471168160	425267136	418451680	395382944	25358316	27692208	28056168	26657726	33506478	35489844	32468772	29805452	33563096	29916386	32830180	30603472	30506610
1876	cis-4-decenoylcarnitine (C10:1)	Lipid	Fatty Acid Metabolism (Acyl Carnitine, Monounsaturated)	38178	LC/MS Pos Late	100002259	1057	314.233	57357170	98930-66-6		HMDB0013205	315729	280070	235554	251963	199549	187740	163520	208107	114955	132157	135423	112961	150890	73835	158403	114509	190420	104777	56058	143296	124813	118905	66831	74936	436231	432567	426411	449138	167212	175359	175716	160149	108929	137394	102876	137566	93609
1437	citrate	Energy	TCA Cycle	1564	LC/MS Neg	1124	582	191.02	311	77-92-9	C00158	HMDB0000094	8670740	9374425	6834009	3988154	11654706	10887246	8919134	11008139	14820416	12186713	9340532	9482659	15856937	14580035	10689230	13031782	5355285	7075501	4520647	4555011	15545874	13890369	16465163	13156475	12189854	11069061	9605596	13563560	10497633	7271826	14655788	14598001	12654848	14831177	18854998	17027808	18701228
490	citrulline	Amino Acid	Urea cycle; Arginine and Proline Metabolism	2132	LC/MS Pos Early	391	1520	176.103	9750	372-75-8	C00327	HMDB0000904	84509928	78446592	83053744	107078640	73114720	65293600	65744920	56444176	45483824	50445396	62172100	53388444	33956432	34616264	43262524	41631092	58344532	49306388	54244536	53242380	24994440	27557562	20138676	20952824	79260232	81130496	97024528	71309752	71477120	89145552	54876168	52539264	53939328	41432664	49975368	46798096	35467308
591	CoA-glutathione*	Amino Acid	Glutathione Metabolism	62804	LC/MS Neg	269	1326	535.084	46873828	6477-52-7	C00920		34109	34128	50874	55486	57637	53403	77137	61945	51005	65419	71722	69054	55385	51669	75410	78942	51860	44705	78000	77965	41068	40046	34706	30459	31813	52169	41449	25454	49334	51190	27374	25056		37612	36659	31305	43341
526	creatine	Amino Acid	Creatine Metabolism	27718	LC/MS Pos Early	1221	1947	132.077	586	57-00-1	C00300	HMDB0000064	2426330368	2576900352	2396240896	2305217536	2464184064	2401622016	2392147968	2336389632	2179259392	2111357952	2256748032	2154682368	2142233600	2086799488	2162580736	2154862336	2314294784	2098546432	2179239424	2281230592	1862618496	1925778304	1719038592	1813993856	2574528768	2567601920	2684357888	2645957632	2473906176	2691178752	2412324608	2378182144	2409551104	2327757312	2389006592	2321614592	2291598592
528	creatine phosphate	Amino Acid	Creatine Metabolism	33951	LC/MS Polar	100000112	3831	210.029	587;9548602	922-32-7	C02305	HMDB0001511	91605	86391	87499	83511	85114	75270	87393	73992	73660	64366	74526	69528	70259	50976	64386	64001	78526	64652	71870	78205	47944	46178	39140	40962	92973	89699	79637	88155	84949	95556	80817	77478	66816	63597	71389	59896	62418
527	creatinine	Amino Acid	Creatine Metabolism	513	LC/MS Pos Early	275	2055	114.066	588	60-27-5	C00791	HMDB0000562	49350080	56864104	55871540	49364944	29306204	27301332	29111414	28999936	26906178	23839190	33048776	26144716	25060512	22302570	25914264	26352516	23509398	20840246	24641724	24401380	17519456	18961844	18169876	18069204	116203696	126827272	136472064	121243856	33684080	46492404	30561016	31321472	30872252	31555626	37198180	31503294	31409444
451	cystathionine	Amino Acid	Methionine, Cysteine, SAM and Taurine Metabolism	15705	LC/MS Pos Early	310	2270	223.075	439258	535-34-2	C02291	HMDB0000099	121372	158897			210451		191467	170362	264124	173265	122702	169448	258815	265163	172554	292531					93810	233159	245456	273401	141923	169393	84002	232567	152356		264764	325569	205895	243440	307530	224963	375392
453	cysteine	Amino Acid	Methionine, Cysteine, SAM and Taurine Metabolism	1868	LC/MS Pos Early	800	1475	122.027	5862	52-90-4;56-89-3	C00097	HMDB0000574	13524936	13684882	11999844	3859368	14465099	15875171	15145446	19704450	17733976	14866918	15864773	19909728	27939744	27776412	19207340	30643280	2564662	5056725	3790011	4413933	19891948	16388811	47198544	35485304	14766029	15679775	9911476	21839120	14142366	14504800	19238076	25620058	15081632	29724860	28179784	20014152	28089138
466	cysteine sulfinic acid	Amino Acid	Methionine, Cysteine, SAM and Taurine Metabolism	37443	LC/MS Pos Early	100002113	597	154.017	109	207121-48-0	C00606	HMDB0000996	458787	546567	263046	241443	420141	415802	383371	344020	621644	484378	389286	380696	634327	554954	400354	524240	80709	212022	75808	101740	685820	665158	664778	594822	521369	713825	423844	933492	440724	194269	565935	1268260	422784	361536	477678	623554	518004
571	cysteine-glutathione disulfide	Amino Acid	Glutathione Metabolism	35159	LC/MS Pos Early	100001437	2465	427.095	3080690	13081-14-6	R00900	HMDB0000656	277499	403734	246080		421559	487622	414670	485980	710976	550411	473283	450923	1078461	1049173	639105	1138831		126749			1351093	862357	1895407	1614666	422028	409698	234399	755466	395048	200408	663467	745821	311723	471738	506533	487635	634919
574	cysteinylglycine	Amino Acid	Glutathione Metabolism	35637	LC/MS Pos Early	278	2132	179.048	439498	19246-18-5	C01419	HMDB0000078	10977341	10438574	14153257	12842958	10926820	10255547	12166026	10934329	8333351	9778752	11276578	10842704	9410414	8445484	11248180	10898187	11185156	9607748	13520822	13041293	7139401	6931314	6833927	7263199	9802043	12029088	13595990	10277615	10612317	13399224	9165793	9338102	9922629	9418037	9156668	8468010	8306506
4246	cytidine	Nucleotide	Pyrimidine Metabolism, Cytidine containing	514	LC/MS Pos Early	827	2124	244.093	6175	65-46-3	C00475	HMDB0000089	2320781	2281175	2775601	3174532	3040406	2610448	3.71452e+06	2577026	2556321	2313874	4302041	3.7894e+06	2899204	2134692	2765803	4277441	2524266	2080883	3647058	4311278	2279498	2.04929e+06	3116605	2953581	483386	532567	417905	392186	692196	893153	616089	464302	438636	822892	780529	454208	897065
2231	CDP-choline	Lipid	Phospholipid Metabolism	34418	LC/MS Pos Early	1220	725	489.115	13804	33818-15-4	C00307	HMDB0001413	336630	370414	379786	460090	345514	459980	457178	445248	357680	644358		460412	849936	871306		993475	2659719	2289293	2530430	2384560	2374898	1742638	1997170	1885605	295183	276220	355860	210854			136247	107469	146991	163511	131551	187330	187527
4242	CMP	Nucleotide	Pyrimidine Metabolism, Cytidine containing	2372	LC/MS Pos Early	282	835	324.059	6131	63-37-6	C00055	HMDB0000095	777793	667756	820719	635624	722769	707115	883978	738431	705596	716898	821214	836486	672502	636551	554832	1.01851e+06	247237	273857	228871	414781	156731	171769	478566	339462	245764	269198	257614	215516	269145	332511	213590	232674	181540	206617	201756	110776	174426
2236	CDP-ethanolamine	Lipid	Phospholipid Metabolism	34410	LC/MS Polar	100001407	4210	445.053	123727	72842-05-8	C00570	HMDB0001564	32868	22803	26334			22550	26302					29627	56432	45092	61777	60497	164813	146361	154979	163290	145656	142551	149083	136529
1928	deoxycarnitine	Lipid	Carnitine Metabolism	36747	LC/MS Pos Early	100001662	2052	146.118	22620	6249-56-5	C01181	HMDB0001161	227444896	260852400	257444784	227165712	275223232	246411968	257775360	235283024	237921088	233360704	239879680	245373408	214737552	212247648	238365200	240777824	288366144	249639568	277612576	272865216	192356752	194961648	171214960	178907488	224695680	237875520	258607296	243434464	242588736	287833632	228060560	229555280	242381376	225885504	249088944	236609824	237569008
3474	deoxycholate	Lipid	Secondary Bile Acid Metabolism	1114	LC/MS Neg	302	5294	391.285	222528;440355	83-44-3	C04483	HMDB0000626	110122	122603	102806	70550.9	124569	144179	119947	129241	189524	143916	135010	153241	198928	184761	144356	197053	87120.3	100203	100398	98559	232102	221769	207572	187174	138869	131379	98189.4	151146	126103	122043	134733	170085	134902	165040	220682	153075	220734
6142	dexpanthenol	Xenobiotics	Chemical	38314	LC/MS Pos Early	100002376	1740	206.139	4678	16485-10-2	D03726	HMDB0004231		112154									206927	584047		194122		161028			17050						180645	1407597			192569	307872
1569	dihomolinolenate (20:3n3 or 3n6)	Lipid	Long Chain Polyunsaturated Fatty Acid (n3 and n6)	35718	LC/MS Neg	100001739	5596	305.249	5280581	17046-59-2	C03242	HMDB0002925	1119704	1049463	677180	476916	1281123	1178991	954562	1358203	1479286	1164985	1161651	815678	1767904	1521485	1322398	1.71714e+06	736771	783355	931489	894128	1.43909e+06	1025241	1319969	1374751	991283	1016009	758905	1244229	1201913	910483	628987	1466778	808455	1066254	1736435	1303412	2526033
1891	dihomo-linolenoylcarnitine (C20:3n3 or 6)*	Lipid	Fatty Acid Metabolism (Acyl Carnitine, Polyunsaturated)	57521	LC/MS Pos Late	100015840	1392	450.358					5484510	5562191	4917199	5439290	4603247	5969154	4427497	5102358	4400297	4762528	4686580	4235289	3459406	3349945	3.92102e+06	3539923	4988295	4175339	4172730	4517177	3027283	3549481	3227431	2753148	6910661	6213576	6482025	6689701	5032777	7177194	6.66198e+06	5635355	5176515	4477649	5514773	5383027	3.90342e+06
1889	dihomo-linoleoylcarnitine (C20:2)*	Lipid	Fatty Acid Metabolism (Acyl Carnitine, Polyunsaturated)	57520	LC/MS Pos Late	100015839	1436	452.373					2894096	3079986	2695177	3088648	1.92307e+06	2465046	1844061	2142711	1584950	1777575	1843992	1589893	1182226	1139746	1278806	1187459	1540619	1234448	1333963	1262384	832549	999747	899933	668075	5089448	4404260	4332486	4671752	2353448	3118989	3120581	2746312	1926771	1649612	2.0305e+06	2020429	1300636
4201	dihydroorotate	Nucleotide	Pyrimidine Metabolism, Orotate containing	601	LC/MS Polar	923	1910	157.025	648	155-54-4	C00337	HMDB03349	1107882	921835	1309977	1214734	721314	660349	860893	694808	539650	499366	734054	592884	395324	400355	544540	532591	614730	552773	917001	805926	353363	393091	377539	458360	910587	1075398	1056371	773685	689893	1031142	499529	752337	421868	469619	473975	352203	360824
1230	dihydroxyacetone phosphate (DHAP)	Carbohydrate	Glycolysis, Gluconeogenesis, and Pyruvate Metabolism	15522	LC/MS Pos Early	309	539	171.005	668	102783-56-2	C00111	HMDB0001473	20553200	16077896	30308288	26081420	18463868	19946644	26348274	25772560	18550938	18009772	26962436	26645570	15557223	16958412	12759598	22844696	2749703	1642973	6699663	4.07191e+06	1441805	1509428	10694217	9009244	17030532	20052524	20445660	16694565	34313716	44970184	25873524	27375830	40448004	53834292	50506412	37746316	51045364
496	dimethylarginine (ADMA + SDMA)	Amino Acid	Urea cycle; Arginine and Proline Metabolism	36808	LC/MS Pos Early	100001810	2850	203.15	123831;169148	102783-24-4	C21189,C03626	HMDB0003334,HMDB0001539	4318180	4956564	5057671	4405441	4694256	4881126	4797347	5311187	5393411	6077960	6375325	6153430	5920880	5693639	8241073	7624613	8837368	8672404	9516008	8840821	7150308	7848457	6023611	6018142	2875509	3485223	3561674	3574669	3780542	4046961	3750291	2631542	3089987	3069540	2899292	2511541	1740501
6	dimethylglycine	Amino Acid	Glycine, Serine and Threonine Metabolism	5086	LC/MS Pos Early	806	1104	104.071	673	1118-68-9	C03626	HMDB0000092	4681008	4935565	4760608	4668263	1720404	1365557	1480105	1347367	705615	344634	1440259	463033		375509											9634792	8797380	9046662	8626967	2254573	3662067	2290818	2588431	852747	774207	1215350	747186	1176015
1560	docosahexaenoate (DHA; 22:6n3)	Lipid	Long Chain Polyunsaturated Fatty Acid (n3 and n6)	44675	LC/MS Neg	100000665	5525	327.233	445580	6217-54-5	C06429	HMDB0002183	242529	285240	311573	207548	385448	362598	379739	416336	373665	354370	235881	206359	369835	350366	412418	416861	242565	244026	289108	259019	350566	320668	301666	290447	307539	303466	279014	342848	385805	253338	214652	373254	169746	313066	475602	351767	614033
1559	docosapentaenoate (DPA; 22:5n3)	Lipid	Long Chain Polyunsaturated Fatty Acid (n3 and n6)	32504	LC/MS Neg	100001181	5571	329.249	6441454	2234-74-4	C16513	HMDB0001976,HMDB0006528	966148	750314	673608	330073	836502	894141	796342	945355	1400775	851813	768252	784729	1381814	918443	833113	1147602	973059	637818	811290	779224	1.01552e+06	921151	942853	1202334	773651	759809	614210	872527	785620	677682	435534	842633	829326	1021103	1163174	1030541	1774832
1573	docosapentaenoate (n6 DPA; 22:5n6)	Lipid	Long Chain Polyunsaturated Fatty Acid (n3 and n6)	37478	LC/MS Neg	100001580	5624.5	329.249	6441454	25182-74-5	C16513	HMDB0001976		205514	350223	175158	215492	329858	375852	373957		238299	297676			292450	315863	292722		181031	381101	172289	404663	294420	196579		218385	174815	396370	182331	367614	186366	212152	365508			358990	285746	608324
1896	docosapentaenoylcarnitine (C22:5n3)*	Lipid	Fatty Acid Metabolism (Acyl Carnitine, Polyunsaturated)	57529	LC/MS Pos Late	100015851	1387	474.358	71464594				1707175	1931800	1531464	1872179	2.04763e+06	2627509	1954315	2176637	1837508	2134259	2.06266e+06	1955311	1499847	1537470	1686068	1519125	2023967	1729436	1725505	1.9125e+06	1325992	1379317	1555979	1064441	1752029	1575961	1648676	1630717	1.92611e+06	2479157	2445761	1782472	1.95894e+06	1645990	2016448	1979942	1481181
1686	dodecadienoate (12:2)*	Lipid	Fatty Acid, Dicarboxylate	62276	LC/MS Neg	100020478	5146	195.139	25480				42360	44707	33054	31411	39043	53067	51223	61718		45042		37678	55364	57886	43699	56850	29471	45563	40952	34603	51427	42008	42332	36709	41347	44911	37881	45506	35999		54323	54573	39496	40663	50628	55289	52216
1683	dodecanedioate (C12)	Lipid	Fatty Acid, Dicarboxylate	32388	LC/MS Neg	100001102	2990	229.144	12736	693-23-2	C02678	HMDB0000623	39390	47198	48483	41125	32431	47150	35562	46834	44620			35591	39389	74609	32979	48517	59808	42805	42434	41071	58475	49661	46911	42992	56882	47071	52675	56917	36712	49858	39252	41088	34420	28322	40034	34831	45119
3166	eicosanoylsphingosine (d20:1)*	Lipid	Sphingosines	57597	LC/MS Pos Late	100015870	1443	328.321					164094				327347	298885	281845	320560	453820	487276	487306	491534	587076	472681	706025	611763	962567	708475	875728	928081	664810	545417	701845	744702	94917				199690	223650	279456	225461	388709	329133	400396	399884	424623
1557	eicosapentaenoate (EPA; 20:5n3)	Lipid	Long Chain Polyunsaturated Fatty Acid (n3 and n6)	18467	LC/MS Neg	2050	5450	301.217	446284	10-2005-9;10417-94-4	C06428	HMDB0001999	513615	539440	572186	194514	775118	836328	859887	779763	1015328	801051	764228	569218	1100436	1047921	1024453	940737	477315	511175	681419	553734	779579	854800	928273	839348	493296	543855	489876	802655	698919	418683	559238	730509	598574	815436	1377177	890437	1.61995e+06
1883	eicosenoylcarnitine (C20:1)*	Lipid	Fatty Acid Metabolism (Acyl Carnitine, Monounsaturated)	57519	LC/MS Pos Late	100015838	1484	454.389					3516359	3218478	3125645	3517427	2542842	3258254	2290013	2.65596e+06	2300844	2638121	2481338	2431316	1839954	1672697	1968057	1.70404e+06	2306018	1786519	1.91505e+06	2143032	1160079	1564869	1.34442e+06	1255657	4886781	4817244	4645941	5179228	2699928	3770902	3536418	3185025	2625729	2398740	2822551	2777842	1992059
4887	ergothioneine	Xenobiotics	Food Component/Plant	37459	LC/MS Pos Early	100002154	850	230.096	5351619	58511-63-0	C05570	HMDB0003045	58935968	55128332	82515040	77667016	55582948	50732352	69672384	61463508	47455320	53804420	60540528	63928704	49801816	55299472	65533904	66349228	59276956	47043740	79128360	67319304	36864936	38603768	45880220	43946976	49472744	62256456	69701312	56074136	63591256	71202208	54852120	61430132	50669536	70004712	73935392	48396232	69899072
1544	erucate (22:1n9)	Lipid	Long Chain Monounsaturated Fatty Acid	1552	LC/MS Neg	1087	6355.6	337.311	8216;5281116	112-86-7	C08316	HMDB0002068	199583	192346	142756	166919	166299	174701	167999	157861	172734	149357	162911	174259	194397	186445	215352	198631	175722	218813	243290	242829	215663	188593	225980	258429	165852	177596	170843	166525	160506	222366	102126	152386	135474	144681	179060	110275	218782
1429	erythronate*	Carbohydrate	Aminosugar Metabolism	42420	LC/MS Polar	100001320	2186	135.03	2781043	88759-55-1		HMDB0000613	26827406	27142300	23596126	23524980	24509230	24657692	22036282	25198592	24639624	23156894	26537292	25336824	22740822	20403718	21345780	23271304	20742944	20007280	20065050	21219452	20007284	19501600	19688144	18573344	31299032	30425604	30582846	30998300	22690040	27608568	21085804	23910682	18758820	19553820	21010212	18200100	20935704
4380	folate	Cofactors and Vitamins	Folate Metabolism	1826	LC/MS Neg	328	1467	440.132	6037	59-30-3	C00504	HMDB0000121	47705	44578	41605	15011	71894	71939	64121	72089	93582	81393	68365	77643	118463	116340	96104	126197	39786	49499	56251	51741	110309	97683	146755	117856	40624	49476	40538	51347	83186	53929	76151	97403	94398	102064	133942	91225	123872
81	formiminoglutamate	Amino Acid	Histidine Metabolism	43493	LC/MS Pos Early	100002500	1880	175.071	439233	816-90-0	C00439	HMDB0000854	64513				136395	103342			78096			133207					124653		147666				44747		35101		106264		76365					120730			167554
1344	fructose	Carbohydrate	Fructose, Mannose and Galactose Metabolism	577	LC/MS Polar	878	2065	179.056	2723872	57-48-7	C00095	HMDB0000660	927228	1042316	894090	775283	959429	996580	890385	952029	1064380	1049608	968303	959224	1053536	1030920	967108	1313248	1079197	978719	1060865	1015588	1151644	1035583	1063087	1009140	1230123	1085681	1188196	1167238	808028	799338	689088	873346	909500	1115205	1278435	1044306	1463137
1228	Isobar: hexose diphosphates	Carbohydrate	Glycolysis, Gluconeogenesis, and Pyruvate Metabolism	46896	LC/MS Neg	100002180	551	338.989	10404962;3934;90658350;124383956;4453;445557;718;82400		C05378,C00354,C01231	HMDB0003514,HMDB0001058	15279390	13557416	14250901	13973042	22285596	21709882	20387642	21912108	24936120	24439542	25010258	26337044	22223488	20855120	20914424	23512216	16463687	16117622	12206035	15739768	11560808	11901515	12039574	10456032	13428854	12563440	14863161	11024201	25828242	32974452	23369538	18937372	48954008	31556412	50214952	50341180	52674732
120	fructosyllysine	Amino Acid	Lysine Metabolism	46227	LC/MS Pos Early	100005373	2784	309.166	9839580	21291-40-7		HMDB0034879	4410778	4576470	3296661	1943045	5545349	4102268	4971018	5052022	7428170	4773389	4849051	3569316	7876675	6508804	4948743	6035222	3107366	4090399	2774387	2796035	6179565	6283956	7434806	5974610	4290406	3905147	2806473	5.48967e+06	4735913	4405745	6.18387e+06	9329016	5267889	6300881	8072076	6704585	7369439
1447	fumarate	Energy	TCA Cycle	1643	LC/MS Polar	330	3084	115.004	444972	100-17-8	C00122	HMDB0000134	1465105	1413351	1395763	1320000	1098519	1081470	1122130	1059716	1215098	1280724	1369484	1303652	2044075	2186040	2395533	2211555	2946172	2777165	3417246	2914234	2642419	2778679	2.83044e+06	2753962	1811742	1730437	1771203	1717203	564097	762961	509007	564481	470323	440523	489939	409256	429438
1370	galactonate	Carbohydrate	Fructose, Mannose and Galactose Metabolism	27719	LC/MS Polar	100001026	3085	195.051	12310779;128869	299-28-5	C15930,C00880	HMDB0000565	816206	634425	674792	772532	1408962	685352	644844	962385	751952	760070	879383	594200	442812	642721	593855	497297	869544	556771	600342	783262	646233	470584	497972	1358433	965051	606407	722585	680486	722051	929267	787606	2640808	803833	584548	2990852	606779	600408
1361	galactose 1-phosphate	Carbohydrate	Fructose, Mannose and Galactose Metabolism	15706	LC/MS Polar	100000300	4552	259.022	123912	19046-60-7	C00446	HMDB0000645	157298	180215	169781	132614	127857	73192	91093	138639	78048	121621	114591	146070	119496	133731	221632	105206	491164	496016	826570	757959	565017	570606	333650	441862	208284	191688	260407	238415	761628	1174590	654975	841002	2053915	2511293	2851057	2249728	3516640
2965	galactosylglycerol	Lipid	Galactosyl Glycerolipids	57345	LC/MS Polar	100003064	2518	299.098	16048618	16232-91-0	C05401	HMDB0006790	204280	224599	215256	209914	230117	227055	202442	197149	185060	190347	204887	207423	185143	170601	215303	201564	252259	222093	257869	234390	160070	155645	159849	164090	217874	206466	220674	204784	200587	235713	180460	183236	184060	190497	200769	192650	213260
631	gamma-glutamylcysteine	Peptide	Gamma-glutamyl Amino Acid	1778	LC/MS Pos Early	1036	2118	251.07	123938	636-58-8	C00669	HMDB0001049	10147119	10503621	10984938	8264837	12987002	13073268	12329557	13105281	13553112	13648431	12770695	14171508	14843774	15684864	15338833	15602043	8188159	9064257	9477072	8221422	13971189	14388602	12798404	13062358	7381539	8268030	7.65512e+06	8404313	15699918	17943504	13718966	17504518	17440840	17133544	19952228	17150656	23963650
632	gamma-glutamylglutamate	Peptide	Gamma-glutamyl Amino Acid	36738	LC/MS Pos Early	331	1775	277.103	92865	1116-22-9	C05282	HMDB0011737	195213	195565	157125	140436	137695	255483	155108		181345	209774	422273	369836	278750	420559	330152	336541	600254	336306	317753	826315	389035	234355	325016	191143						126458
633	gamma-glutamylglutamine	Peptide	Gamma-glutamyl Amino Acid	2730	LC/MS Pos Early	1140	1430	276.119	150914	10148-81-9	C05283	HMDB0011738	276009	343080	174089	118976	451435	458360	311956	315622	457349	342613	412485	445519	643485	532584	382871	573370	250361	326778	213240	256609	531510	401222	816123	614696	235344	320552	194789	399839	285862	297749	406512	328848	323130	505649	629625	470385	531095
636	gamma-glutamylisoleucine*	Peptide	Gamma-glutamyl Amino Acid	34456	LC/MS Pos Early	100001485	2940	261.144	22885096			HMDB0011170	2223563	2673466	2127119	1956413	4101431	3810563	3.48263e+06	3553177	4698616	4528595	4677402	4528324	5264037	4505020	4765263	5066124	6681387	6203067	6255435	6131336	5426137	5594831	5.26913e+06	5408151	1284088	1228874	1287058	1683200	2839086	3101228	2805476	3113664	5009152	4883341	4731596	5154507	7596891
637	gamma-glutamylleucine	Peptide	Gamma-glutamyl Amino Acid	18369	LC/MS Pos Early	1268	2991	261.144	151023	2566-39-4		HMDB0011171	1694378	1.82591e+06	1805805	1596691	2783355	2488766	2610218	2570392	3287876	3426325	3314486	3520873	3.62676e+06	3.88729e+06	4117607	4.06283e+06	6428352	5207365	5998039	5749156	5200281	5015540	4328807	4290591	716231	734635	725020	650762	1.95258e+06	2074955	1671549	1719782	3283603	3062262	3117399	3210760	5279518
642	gamma-glutamylthreonine	Peptide	Gamma-glutamyl Amino Acid	33364	LC/MS Pos Early	100001314	1750	249.108	76078708	5652-48-2		HMDB0029159	5097258	5590092	6741493	4796390	6.58457e+06	5643038	4535158	7.3126e+06	10553516	10157686	8945145	7742391	12101731	13088619	15427815	17330668	23267918	14364016	23270194	14703571	18082192	18028438	12023744	13426411	2.59151e+06	2426721	3134764	2709813	5962861	3970739	5221589	4621895	8.05128e+06	5.99813e+06	9698172	8243809	11133823
645	gamma-glutamylvaline	Peptide	Gamma-glutamyl Amino Acid	43829	LC/MS Pos Early	100001126	2700	247.129	7015683	2746-34-1		HMDB0011172	318372	533000				870031		770949	852402	1246951	909886	1070541	1603799	1471639	1139083	1.86952e+06	2532796	1718067	2121870	2503513	2023119	1.92349e+06	2312975	2524733			91997		478857	551141	481638	603459	1159520	1246175	1537731	1228436	2334408
4799	gluconate	Xenobiotics	Food Component/Plant	587	LC/MS Polar	338	2922	195.051	3085666;10690	527-07-1	C00257	HMDB0000625	514144	434734	481531	420464	846466	828013	827193	808382	611805	647105	663582	777824	635173	494991	596126	704825	395995	353679	498820	398776	500120	512999	513940	478139	385390	477096	395387	470282	506281	479668	438906	490909	374514	446344	627321	591285	613071
1221	glucose	Carbohydrate	Glycolysis, Gluconeogenesis, and Pyruvate Metabolism	20488	LC/MS Polar	572	2342	179.056	5793	50-99-7	C00031	HMDB0000122	185526640	184099920	178102768	154331136	210832512	204824112	194438432	185461568	207742320	180226224	166054944	177011168	195890704	165928080	162496864	192256672	97130872	111035512	96121216	98043336	112545272	102476848	127767440	107754536	204750272	191583808	187628656	225896800	197683952	201899648	201541328	245683216	185457344	217544080	250560256	210595024	236307952
1222	glucose 6-phosphate	Carbohydrate	Glycolysis, Gluconeogenesis, and Pyruvate Metabolism	31260	LC/MS Polar	291	4537	259.022	5958	103192-55-8	C00092	HMDB0001401	568918	567921	698440	800712	500348	550131	541730	536194	447312	458567	584805	610319	581667	721950	1037460	619818	2088758	1602558	4144256	3284279	2433518	2478628	1672503	2170720	466244	484142	529837	411401	482772	547209	405325	459331	459961	445432	448122	427703	464124
44	glutamate	Amino Acid	Glutamate Metabolism	57	LC/MS Pos Early	561	1500	148.06	33032	56-86-0	C00025,C00217	HMDB0000148	839946176	864985280	777583104	718441152	1313744768	1221564672	1146557952	1243302784	1483519360	1478175872	1509906176	1691927680	1532847744	1487054848	1626233472	1717207552	1838673536	1743320576	1762511744	1917322624	1597370496	1588636928	1561845376	1522196736	503521312	554571456	507291392	590410240	1027582400	1178254592	977239872	1049768128	1531106816	1518685952	1529581056	1519352192	2009207808
54	glutamate, gamma-methyl ester	Amino Acid	Glutamate Metabolism	33487	LC/MS Pos Early	100001103	2170	162.076	68662	1499-55-4;1499-55-4		HMDB0061715	18264916	15463787	9825004	8052660	13202474	14277304	19031756	22966400	9855918	12205701	21190916	26720492	7.99573e+06	13839098	12708511	7708540	11812284	9617083	6084782	10914347	5671212	6299504	9411257	9686515	17323614	32297548	20095850	15510702	33743292	17793776	15346783	16124033	22255312	10917010	9412811	17135884	15418375
45	glutamine	Amino Acid	Glutamate Metabolism	53	LC/MS Pos Early	563	1291	147.076	5961	56-85-9	C00064	HMDB0000641	1949191168	2161759488	1824114944	1356542720	2664554752	2479478016	2458535168	2567841024	2821174784	2656827648	2567442432	2598370816	3085067008	3028824576	2842471936	3269240576	2256314624	2281681664	2186939392	2236681984	2812360960	2627908608	3153177088	2764327680	1813782912	1956807296	1645289600	2309506048	2235275008	2072645760	2529556736	2816615424	2388495616	2768557056	3146144256	2727090432	3144206848
1656	glutarate (C5-DC)	Lipid	Fatty Acid, Dicarboxylate	396	LC/MS Polar	339	2900	131.035	743;4418048	110-94-1	C00489	HMDB0000661	1154490	1078610	1095302	1049994	534914	511930	495373	675918	227334	236410	304719	239411	326385	169112	181544	213300	128762	111310	119587	74807	102711	64187		54225	1828426	1551381	1579451	1501458	651049	1021973	581992	830266	589987	301558	397854	327444	145987
126	glutarylcarnitine (C5-DC)	Amino Acid	Lysine Metabolism	44664	LC/MS Pos Early	100001593	2393	276.144	71317118	102636-82-8		HMDB0013130	208151	285080	207036	182701	254995	210100	229739	222645	263275	297344	221016	197371	158396	292491	293050	192334	277648	231028	233047	178889	209221	213586	187459	158769	226367	261608	235108	303115	228549	290720	265447	382624	289782	306890	278970	315508	239362
565	glutathione, oxidized (GSSG)	Amino Acid	Glutathione Metabolism	27727	LC/MS Pos Early	448	2667	613.159	65359	103239-24-3	D00031,C00127	HMDB0003337	47377600	59064136	43628532	44128920	62468660	65929644	57821660	61625808	57369664	56336360	48601776	48465016	47228628	51571928	43137280	52189872	52580820	55242676	43765712	51619504	46981884	50577544	34007616	33697268	59860224	53019136	46745284	63627516	64175424	67187920	64660344	63447564	61752088	49753012	57281860	71680624	58370816
564	glutathione, reduced (GSH)	Amino Acid	Glutathione Metabolism	2127	LC/MS Pos Early	496	2000	308.091	124886	70-18-8	D00014,C00051	HMDB0000125	1138689536	1099168896	1194541696	1272860928	1064980544	1060024960	1099000832	969204608	934831168	988610048	1050799040	1081992064	837999424	961400832	997971136	940667904	1150809344	1072621888	1094981760	1195560576	640426368	719014080	599713984	689098240	1029013056	991528960	1221423616	1026655936	1021913536	1331351936	866278592	895098048	950092608	926693952	856220032	772439168	817274752
1241	glycerate	Carbohydrate	Glycolysis, Gluconeogenesis, and Pyruvate Metabolism	1572	LC/MS Polar	1052	2070.4	105.019	752;439194	600-19-1	C00258	HMDB0006372,HMDB0000139	5414469	5665464	4549294	4131952	5702849	5505836	5070127	5909912	6442498	5768523	5.82995e+06	5395947	6.99662e+06	6670616	6209137	6960262	5224061	5392436	5118580	5022939	7803981	7.41591e+06	7997054	7.40028e+06	5873750	5770858	5578305	6561187	5192220	4806441	5304253	5914158	5329330	5811043	6762448	5575830	7043142
2838	glycerol	Lipid	Glycerolipid Metabolism	15122	LC/MS Neg	1254	758	91.0401	753	56-81-5	C00116	HMDB0000131	124848	94615	180220	143885	258581	218791	241607	301107	494931	546067	345091	673060	1847023	1822598	2.01431e+06	1855160	2123169	2.09244e+06	2443194	2573672	3572392	3362077	3599540	3.87604e+06						73746			45361			36532
6150	glycerol 2-phosphate	Xenobiotics	Chemical	27728	LC/MS Polar	100001029	3681.7	171.006	2526;3611397	819-83-0	C02979	HMDB0002520		31735							39548	42939	43043	41528	60854	66613	67267	73138	353045	327483	301606	306477	422174	451313	349174	387890
2839	glycerol 3-phosphate	Lipid	Glycerolipid Metabolism	43847	LC/MS Pos Early	100000258	580	173.021	754	29849-82-9	C0093	HMDB0000126	15722694	14583677	14262028	11564454	19423316	17834400	18260448	18316152	19853232	17436408	23333970	21498250	16985884	15880505	11587055	19724864	14568192	13125885	14375593	13657377	11136443	11542986	15527001	13908010	7.9506e+06	8.12898e+06	8434754	7.83314e+06	11964480	14076028	10905846	9585733	13559072	12748124	13917366	13834669	13449806
2237	glycerophosphoethanolamine	Lipid	Phospholipid Metabolism	37455	LC/MS Polar	100001620	3075	214.049	123874	33049-08-0	C01233	HMDB0000114	519496	455708	485880	516472	524955	535037	540982	495445	484347	494649	480747	543863	485041	453919	508996	545712	434057	422293	459501	452693	460417	463301	442746	444017	484502	462882	469346	442631	482280	559239	436672	494166	465501	428076	496260	440433	484062
2844	glycerophosphoglycerol	Lipid	Glycerolipid Metabolism	48857	LC/MS Polar	100001619	2430	245.043	54575349		C03274	HMDB0240316	98551	89266	83223	73169	101730	94134	88670	84075	62141	56972	62372	67515	67685	71350	81084	62101	173599	173352	202398	192523	249663	277186	228391	217881	22742	27730	30371	23883					24821	19315	23696
2239	glycerophosphoinositol*	Lipid	Phospholipid Metabolism	47155	LC/MS Polar	100001621	3850	333.059	167572	16824-65-0			50410	56586	50405	48450	75821	68123	59149	47617	44925	47757	57112	61551	27221	23126	31932	30898	26082	31767	39495	41081	45705	53854	39540	35036
2233	glycerophosphorylcholine (GPC)	Lipid	Phospholipid Metabolism	15990	LC/MS Pos Early	100000269	672	258.11	71920	28319-77-9	C00670	HMDB0000086	61557968	57500180	61793836	63779668	57578928	55633632	60786892	56016788	57073856	51378840	57761440	60161440	55567432	57288824	57053424	60449616	27146100	25729816	29910612	26485836	34737772	35533760	41650540	40694240	54931380	56746956	53836616	59860632	67587376	69250632	62297844	71632016	63827780	61582856	75514072	63013324	68355920
1	glycine	Amino Acid	Glycine, Serine and Threonine Metabolism	58	LC/MS Pos Early	340	1375	76.0393	750	56-40-6	C00037	HMDB0000123	125036552	128727544	137694000	111354152	148475296	138103728	153061280	139881664	150335312	146096528	133253176	139104576	136873136	142158144	152342096	164880464	157059376	128560744	151884128	135031296	149615472	147164208	135274944	127743744	120002056	128906128	137390080	136672464	139308016	142250560	142481776	148814704	138139872	126448528	156404992	141147680	153747984
3457	glycochenodeoxycholate	Lipid	Primary Bile Acid Metabolism	32346	LC/MS Neg	1628	5236.1	448.307	12544	16564-43-5	C05466	HMDB0000637	69073	68690	40308	17024.9	89377	65484	63525	72991	102014	72443	89744	88353	119166	87890.2	79439	71407	33100	42270	31430	49680	128617	84388.5	164273	115737	70118	65520	45916	84514	70246	53802	73682	105955	78968	101427	131206	96494	122766
3450	glycocholate	Lipid	Primary Bile Acid Metabolism	18476	LC/MS Neg	342	5163	464.302	10140	475-31-0;863-57-0	C01921	HMDB0000138	316742	304711	265276	89594	388627	386774	374546	463258	685568	525207	398670	443557	752467	618684	483553	759133	201605	265770	231875	206232	737768	703282	823705	675201	308960	362162	275396	492207	436018	307114	469314	626849	415121	538109	763535	578328	734562
3482	glycodeoxycholate	Lipid	Secondary Bile Acid Metabolism	18477	LC/MS Neg	100000436	5281	448.307	3035026	360-65-6	C05464	HMDB00631	159434	193787	180766	74298.8	246993	280002	251723	272145	363147	308989	275402	275295	466374	410322	310541	524342	151349	178703	211480	183128	498691	529331	544908	545502	204620	235339	170350	248990	274760	196120	283099	343201	266329	363528	512071	337466	476911
3079	glycosyl ceramide (d18:2/24:1, d18:1/24:2)*	Lipid	Hexosylceramides (HCER)	57453	LC/MS Pos Late	100015745	3380	808.666					264189	327943	214156	310444		436025		349255	293059	504796	354902		208568		401521	308753	535518	384688	305679	389693					461493	518743	449530	449835		275129	285370		311656
3054	glycosyl-N-palmitoyl-sphingosine (d18:1/16:0)	Lipid	Hexosylceramides (HCER)	53013	LC/MS Pos Late	100009272	2623	700.572					12371059	12419102	11489536	14258848	11222747	16552531	11041085	13492266	12716443	15299625	13443616	14365235	10757595	11989371	13365338	11345042	16885548	14634551	15239904	14782056	8918084	10634112	9776825	8366558	15391312	14189994	15169305	14798350	10207372	12842785	13297171	11577298	11924293	9645476	11828945	12314850	9420972
3055	glycosyl-N-stearoyl-sphingosine (d18:1/18:0)	Lipid	Hexosylceramides (HCER)	52234	LC/MS Pos Late	100001882	3053	728.604					418237	568372	472889	588678	403243	776463	418645	492716	519249	729812	612049	527401	385040	474662	460508	394076	714251	718904	568912	654589		427266	386089	359410	688689	655859	586898	634173	453109	485760	575293	504824	445972	380179	515719	418185	352199
817	glycylleucine	Peptide	Dipeptide	34398	LC/MS Pos Early	100001258	3059	189.123	92843	869-19-2	C02155	HMDB0000759		98014				144661			214606	168715	153217	171341	237746	165371	175975	235159	435056	366461	370251	371060	302849	332960	228471	258379	90129	159512				173927		143726	212347	158178	168798	139140	127376
827	glycylvaline	Peptide	Dipeptide	18357	LC/MS Pos Early	100000487	2734	175.108	2724807	1963-21-9		HMDB0028854	339004	357346	273099	340718	295821	377429	288269	332209	418110	441658	436564	469928	357873	421312	424379	425491	872017	784967	764862	751302	444754	381680	365091	382964	338608	381142	312158	283149	355535	392293	257557	296295	370952	369243	327694	334457	336271
525	guanidinoacetate	Amino Acid	Creatine Metabolism	43802	LC/MS Pos Early	344	1937	118.061	763	352-97-6	C00581	HMDB0000128	867456	1012988	902999	1002920			146720																		2535381	2358019	2637041	2613826	259807	560168	270993	294570
4178	guanine	Nucleotide	Purine Metabolism, Guanine containing	32352	LC/MS Pos Early	172	2032	152.057	135398634	73-40-5	C00242	HMDB0000132	21658728	25243380	24268396	20130928	25749756	22211818	22293522	22072242	21232388	18432324	17840110	21233356	17751620	18307788	17110666	19308592	17539804	16400463	17224546	14998841	17232076	18519014	18832198	19452124	19519702	21308600	19982770	22996270	17845992	17317628	17280370	19089016	15040712	18289826	19005562	17521124	15022952
4177	guanosine	Nucleotide	Purine Metabolism, Guanine containing	1573	LC/MS Pos Early	1099	1728	284.099	6802	118-00-3	C00387	HMDB0000133	299791	208058	276103	265608	143984	145586		180350	143078		152252	164668							68606	131860						205020	301928	149334	338250	384658	165949		312941			187653
4171	guanosine 5'-diphosphate (GDP)	Nucleotide	Purine Metabolism, Guanine containing	2848	LC/MS Neg	346	639	442.017	135398619	43139-22-6	C00035	HMDB0001201	101091	96861	148336	116340	173024	197213	188955	167384	235637	228151	208866	255712	197364	156346	174001	213587	126390	125203	124391	111157	75614	70933		90206			90368		109595		99239	71197	78777	84114	30359
4172	5'- GMP	Nucleotide	Purine Metabolism, Guanine containing	2849	LC/MS Pos Early	347	800	364.065	6804	5550-12-09	C00144	HMDB0001397	6485353	6277834	8666317	7994817	10061644	10162175	12901216	11242204	10327268	9466714	13102383	12173954	6506204	6186089	5706678	11956840	1262705	1334431	1293763	2128859	853099	897121	2971831	1999465	2346757	2463518	2871921	1911230	3712637	3.82418e+06	2807903	3025384	1.9596e+06	3222248	2353995	1627165	2743780
4170	guanosine 5'-triphosphate	Nucleotide	Purine Metabolism, Guanine containing	2847	LC/MS Neg	345	592	521.983	135398633	373-49-9	C00044	HMDB0001273			19191	20458				21326							49233		72129	76445	84327	94833	35451	73399	35121	64288			22028		39382		31058	25235	32575		33530	36007
4351	gulonate*	Cofactors and Vitamins	Ascorbate and Aldarate Metabolism	46957	LC/MS Polar	100001586	2750	195.051	152304	20246-53-1	C00800	HMDB0003290	10709352	13691532	10097854	10658280	11287241	11752287	10066248	9790958	9233125	8619682	9268918	9611204	9110643	8343603	9836323	9335062	13104967	10666464	11258939	10762509	8.16473e+06	8122319	6653483	6410801	11655101	11342052	12411294	10664321	10794848	12875731	11653319	9966190	11249355	9653159	9611243	11815278	9395879
4401	heme	Cofactors and Vitamins	Hemoglobin and Porphyrin Metabolism	41754	LC/MS Pos Late	100001386	1124	616.177	26945	14875-96-8	C00032	HMDB0003178	32063900	22611828	26989088	40947808	29150362	44309440	32799918	43279128	25099836	35823656	41035984	56440864	35688272	53524288	52867080	50754680	39117784	23380104	26414662	40490084	5694656	5398089	16370043	6061481	22613356	29880450	19211356	26458628	50224424	84225848	45811844	53376752	54622000	70973400	64861648	47746100	49912404
6155	HEPES	Xenobiotics	Chemical	21248	LC/MS Neg	100000843	1022	237.091	23831	7365-45-9			807825792	860648960	705296512	347675328	1082175616	1092537856	1018433920	1076432384	1358916608	1176415232	1127502720	1116396544	1638838784	1448537216	1178565120	1606739968	540428736	690911936	584990528	551441408	1500159360	1394785024	1774607616	1551598592	887219072	918945216	730448000	1148993152	932325184	807504448	1230945792	1411128064	1044619136	1139319808	1662775040	1307441664	1599130752
1487	heptanoate (7:0)	Lipid	Medium Chain Fatty Acid	1644	LC/MS Neg	925	3670	129.092	8094	111-14-8	C17714	HMDB0000666	101351	63580		82376	125541	74040	111795		74306	107108	87898	118767	132441		82630	121735	86604	101630	124631	104875	135133	95372	130015	135371	98468	99431	124006	106477	110658	85306	78970	106005	95967	57260	89570	73878	123110
1563	hexadecadienoate (16:2n6)	Lipid	Long Chain Polyunsaturated Fatty Acid (n3 and n6)	57652	LC/MS Neg	100009394	5398	251.202	13932172	28290-73-5		HMDB0000477	105379	109432	75774			133877	117104	151406	162130	141444	117695	102793	239437	213414	164232	331575	52763	82095			223851	167033	293696	190714	127304	100388		120640	169899	206913	155556	223572	182299	222987	308341	163030	255691
1692	hexadecanedioate (C16)	Lipid	Fatty Acid, Dicarboxylate	35678	LC/MS Neg	100001614	4615	285.207	10459	505-54-4	C19615	HMDB0000672	75004	75643	73198	51446	82669	76674	72372	79865	101157	93630	65800	78468	106666	104169	77149	99138	67162	61063	56826	49773	101348	95804	102416	77852	77432	69988	69856	83610	73362	74699	101429	109442	90709	83652	108189	97844	105905
1841	hexanoylcarnitine (C6)	Lipid	Fatty Acid Metabolism (Acyl Carnitine, Medium Chain)	32328	LC/MS Pos Early	100000781	3358	260.186	6426853	6920-35-0		HMDB0000756	1540494	1605617	1329900	1249882	1561268	1477666	1424105	1382869	1042529	1048874	1141697	1098730	924038	978524	952243	923140	935225	854470	1022779	924509	728004	813059	657867	822979	1095912	1118893	1293858	1094537	1431990	1824075	1.48388e+06	1542804	1201318	1130052	1276232	1212734	1078998
4456	hippurate	Xenobiotics	Benzoate Metabolism	15753	LC/MS Neg	100000014	2106.9	178.051	464	495-69-2	C01586	HMDB0000714	179927	174365	183534	123210	204125	215462	191257	219092	244400	208660	193012	209025	276117	246755	225051	271158	203886	185298	168393	174356	271371	274636	278405	224397	216584	221391	195699	232861	211775	194596	241656	254865	217868	237534	254658	232793	270143
70	histidine	Amino Acid	Histidine Metabolism	59	LC/MS Neg	355	755.9	154.062	6274	5934-29-2	C00135	HMDB0000177	6969082	6972227	12345093	9035570	12513854	8950927	14525523	11130927	13705342	15664139	10390381	12102092	12093601	12179128	13290095	16831738	14870277	8083475	14556686	10568788	11759121	14778258	13659938	13883784	6399382	6261889	9880674	7.15825e+06	9615416	9086153	11049413	11664825	10412819	10016297	13151561	11110016	10854576
4925	histidine betaine (hercynine)*	Xenobiotics	Food Component/Plant	62278	LC/MS Pos Early	100004059	2094	198.124	3083620	534-30-5			29948094	40303680	23958254	26274652	36752212	35116864	28301884	25608088	29981218	31269478	27766504	27104548	27606008	21436558	26118408	24131168	39481016	39130924	26645860	31077574	27116496	26515960	14272294	17479714	31971612	33134264	33907380	40534936	27258442	34593852	30595012	28200786	28773570	19292588	22761206	29541150	22114800
448	homocysteine	Amino Acid	Methionine, Cysteine, SAM and Taurine Metabolism	15128	LC/MS Pos Early	311	2155	136.043	778	454-29-5	C00155	HMDB0000742	892622	1092544	687149	849191	1119412	917236	948971		520635	694621	1402634	853336	2659280	2145120	1.99296e+06	2427336	1.02631e+06	1059626	1591854	1741434	4900213	3894735	10784035	9403787	766413	794960	496629	1167400	381419	796790	677865	658219	202236	1125778	946891	489113	945005
4928	homostachydrine*	Xenobiotics	Food Component/Plant	33009	LC/MS Pos Early	100001550	1750	158.118	441447	1195-94-4	C08283	HMDB0033433	1037215	1183295	1184512	1116245	1178349	1032968	1190265	996208	1104801	970334	1061014	974426	895575	940766	997082	1151031	1238780	920617	1122350	1045541	717461	891354	725789	680600	1108599	1108710	1180764	1174119	1294291	1365721	1062368	1052325	989985	927540	1131366	1057849	1055897
43	hydroxyasparagine	Amino Acid	Alanine and Aspartate Metabolism	62060	LC/MS Pos Early	100020205	1149	149.056	15991574		C20631	HMDB32332	104233	113045	138704	125038																					126964	163769	133040	111565		147521	77417	91918
116	hydroxy-N6,N6,N6-trimethyllysine*	Amino Acid	Lysine Metabolism	62959	LC/MS Pos Early	100021123	2759	205.155					1207337	1516109	1547908	1.45982e+06	1506370	1012308	1.62601e+06	1693261	1533489	1512454	1348982	1052421	1354526	1265763	1315740	1222567	2019636	1445938	1529923	1.55946e+06	1184090	1099275	806414	636069	931479	990260	1491306	1.4243e+06	1041831	1397726	1369603	1641614	1666961	1233714	1437336	1226983	1.4147e+06
3101	hydroxypalmitoyl sphingomyelin (d18:1/16:0(OH))	Lipid	Sphingomyelins	62851	LC/MS Pos Late	100021000	2056	719.57					8290914	8661926	7915085	9654381	7995852	10897557	7472817	8527037	9560907	10524762	9557975	9438062	8014550	8109700	9638113	7.98022e+06	11285159	9703755	10783204	10548932	6723687	8580746	8094024	6800653	9790188	9553280	10307646	10001311	6739626	8658322	9303795	8005261	8068505	7194065	8125118	8833706	7142796
468	hypotaurine	Amino Acid	Methionine, Cysteine, SAM and Taurine Metabolism	590	LC/MS Pos Early	358	724	110.027	107812	300-84-5	C00519	HMDB0000965	994329	1040073	986562	952148	823910	685954	716184	640003	501619	517577	576354	563128	408924	375907	478113	431095	407440	403600	433601	352750	212414	220863	181883	192469	1149951	1346175	1330637	1337228	865763	1042836	922101	964514	666826	626634	856576	757972	582512
4115	hypoxanthine	Nucleotide	Purine Metabolism, (Hypo)Xanthine/Inosine containing	3127	LC/MS Neg	171	1291.2	135.031	790;135398638	68-94-0	C00262	HMDB0000157	23850356	22008690	26661760	23571138	25905796	26298276	28803478	25891488	26621862	25717010	27833250	25039720	29854596	25692848	26927166	33369806	25664978	23780010	31219146	26990066	28765768	28653192	29555466	28961726	23269680	22805952	27365416	22821880	26216446	27280668	23705992	24280792	26006932	21337894	31175334	25219888	28713384
82	imidazole lactate	Amino Acid	Histidine Metabolism	15716	LC/MS Pos Early	100000263	2040	157.061	793	14403-45-3	C05568	HMDB0002320	1650659	1855860	1605283	1585525	836986	746553	757450	709450	498689	532550	553310	475179	431542	411800	406330	465458	507228	506142	511609	491423	381701	434185	416158	382631	2698852	3121406	3059104	3179429	953669	1372532	976917	1029782	461479	489955	524174	474191	274961
80	imidazole propionate	Amino Acid	Histidine Metabolism	40730	LC/MS Pos Early	100003434	2263	141.066	70630	1074-59-5		HMDB0002271	325187	213128	272097			95414	693451			114798				376093	494095	297782	213528	219171							394836	513447	512138	392867	292184	1422651	209136	407887	160377				176817
4114	inosine	Nucleotide	Purine Metabolism, (Hypo)Xanthine/Inosine containing	1123	LC/MS Pos Early	361	1269	269.088	6021	58-63-9	C00294	HMDB0000195	7517482	7.53551e+06	5007731	9409644	7219779	6867066	6122755	6554001	4774911	5596519	7150316	8.01997e+06	3.71646e+06	2733919	3750369	3202840	4095239	3905501	5403773	6208878	3.76357e+06	3915498	4645661	4126903	8855752	9226147	6550371	7.94834e+06	9969635	13295603	6643909	6210274	8985080	9652323	8462577	9737669	8461236
4113	inosine 5'-monophosphate (IMP)	Nucleotide	Purine Metabolism, (Hypo)Xanthine/Inosine containing	2133	LC/MS Pos Early	362	650	349.054	8582	4691-65-0	C00130	HMDB0000175	25803784	26748208	25849340	24163286	33880840	31677938	34594780	26191260	20684658	24460284	24486066	25104630	14640924	16681579	19850518	18006024	38542188	36666640	38875220	33012696	45763928	57713796	46380120	49198952	30997438	29591980	34019980	31522780	24993262	29498652	21048232	19034272	19110036	14245829	13881344	15069552	14731539
2207	inositol 1-phosphate (I1P)	Lipid	Inositol Metabolism	43849	LC/MS Polar	370	4785	259.022	440194	573-35-3;106032-59-1	C01177	HMDB0000213		32468		43063	51122	47101	45246	46637			82532	72369	62982		71879	67058	74148	98756	68976	95242	140243	83420	73901	76878
424	isobutyrylcarnitine (C4)	Amino Acid	Leucine, Isoleucine and Valine Metabolism	33441	LC/MS Pos Early	100001055	2810	232.154	168379	25518-49-4		HMDB0000736	11683532	13642625	11924663	10378906	12375662	10966324	12200321	10787185	9242191	10038218	10966423	8926250	9351111	9236738	10209049	9718549	10737128	9843549	10409905	10830724	6012089	6877327	6130557	5854758	11047090	11685725	12579617	12544378	12238559	15141539	11825613	10762464	11467021	10654369	10911667	10961067	8645196
1441	isocitrate	Energy	TCA Cycle	12110	LC/MS Pos Early	1206	773	210.061	5318532	20226-99-7	C00451	HMDB0001874	738170	866842	917419	712515	1.7401e+06	1.94071e+06	2111360	2306603	917108	1120722	1126501	1390254	559627	612426	533978	461640	311054	380121	353957	366884	402608	410595	379023	430405	1600518	1760615	1217504	1693981	2414628	1.98948e+06	2561700	3062998	1534349	1931481	2530822	1440907	1241319
383	isoleucine	Amino Acid	Leucine, Isoleucine and Valine Metabolism	1125	LC/MS Pos Early	376	2800	132.102	6306	73-32-5	C16424,C00407,C06418	HMDB0000172	1788499200	1887971328	1821798784	1510044928	2015723520	1951376640	1964017280	2026544128	1984190464	1940356992	1946652416	1928674560	2042369024	2075895296	2022519424	2285592320	1699771904	1795802240	1822176256	1829512448	2119917696	1978561280	2072455168	1946606720	1703187840	1811475584	1756827264	1968407168	1908457344	1811359488	2001694080	2166744832	2105283456	2058622208	2213392640	2096865280	2322018816
352	isovalerylcarnitine (C5)	Amino Acid	Leucine, Isoleucine and Valine Metabolism	34407	LC/MS Pos Early	100001393	3085	246.17	169235	31023-24-2	C20826	HMDB0000688	3059958	3225034	3025513	2642923	3284418	3158159	3194256	2475333	2319297	2474633	2637719	2770201	2290859	2378148	2567839	2643930	2917090	2703897	2.84553e+06	2614051	1.90704e+06	2040153	1730304	2157378	2601656	3124715	3223209	3035372	3337279	3542093	2901085	2704842	2806798	2.96008e+06	2861197	2527244	2651311
266	kynurenine	Amino Acid	Tryptophan Metabolism	15140	LC/MS Pos Early	100000265	2739	209.092	161166	2922-83-0	C00328	HMDB0000684	605886	686953	580272	627154	356820	356019	389846	276272	325717	306866	316836	288177	325803	271775	285122	369082	369927	326600	320647	313932	379479	307580	311795	307438	1395426	1367889	1229842	1559566	340632	401408	394012	387103	300258	239825	332885	325345	378513
1238	lactate	Carbohydrate	Glycolysis, Gluconeogenesis, and Pyruvate Metabolism	527	LC/MS Neg	482	681.6	89.0244	612	79-33-4	C00186	HMDB0000190	65395832	61113764	61621076	56216904	79592504	81589520	78209240	77261560	112784480	110654336	112281904	118560096	253330064	223338784	233389968	259600608	309323136	301635776	330939584	309680704	433425152	457871872	479158944	471575328	35469592	39640168	31646980	17216952	45010168	52171728	43327744	45658096	49221852	43477328	67610136	56770116	72357200
3087	lactosyl-N-behenoyl-sphingosine (d18:1/22:0)*	Lipid	Lactosylceramides (LCER)	57422	LC/MS Pos Late	100015623	3842	946.719	44260143			HMDB0011594		315861	327352	253738	273214	284259		201070		374080		368738					160776	290152		365599			220177			328316	211512	368872			299588		284394			199057
3088	lactosyl-N-nervonoyl-sphingosine (d18:1/24:1)*	Lipid	Lactosylceramides (LCER)	57370	LC/MS Pos Late	100015620	3778	972.735					1441216	1276660	901522	1323157	1115773	1491982	1184705	1313878	1200676	1673149	1608588	1740803	1242895	1099676	1195676	1.03311e+06	1862007	1322287	1715878	1650253	891269	1050730	1121325	938128	1477506	1.71206e+06	1447814	1754161		1307140	1328188	1087981	1057749	861175	1097709	1082010	856643
3084	lactosyl-N-palmitoyl-sphingosine (d18:1/16:0)	Lipid	Lactosylceramides (LCER)	53010	LC/MS Pos Late	100009030	2527	862.625	53477895	4201-62-1			15738651	15369626	13769140	16399430	15481952	17419680	14542304	15029577	13916304	15588897	15962320	16512740	14259251	14327432	15100423	14842192	15878128	15665359	15952571	15947783	12314964	12630067	13450269	12387378	16882396	17140610	16983638	16814900	14351866	15964598	16651637	14963113	14713211	15120506	15057334	14412132	14600489
1857	laurylcarnitine (C12)	Lipid	Fatty Acid Metabolism (Acyl Carnitine, Medium Chain)	34534	LC/MS Pos Late	100001392	1235	344.279	168381	25518-54-1		HMDB000225	528004	529955	474760	498246	416701	493910	391959	424352	352845	431863	352506	376999	274800	309221	332007	294193	394503	319355	352713	313437	247724	323666	263304	205655	631718	672247	593981	564249	474321	553327	580393	491771	348463	369370	380906	370687	304081
330	leucine	Amino Acid	Leucine, Isoleucine and Valine Metabolism	60	LC/MS Pos Early	397	2864	132.102	6106	61-90-5	C00123	HMDB0000687	1452033536	1520592896	1491403520	1213082368	1745883392	1618951424	1687168000	1638569472	1819440896	1696481920	1635021312	1609627264	1863924736	1893508992	1815164288	2073360000	1728605568	1586642688	1584233856	1557415808	1963822464	1924438400	1999098624	1876836736	1453771392	1568428288	1398803072	1617516416	1577784960	1524750720	1664914688	1816123520	1593053952	1773234688	1944939136	1727059584	1964631680
870	leucylglycine	Peptide	Dipeptide	40045	LC/MS Pos Early	100003185	2778	189.123	79070	686-50-0		HMDB0028929																																					845700
3105	lignoceroyl sphingomyelin (d18:1/24:0)	Lipid	Sphingomyelins	57330	LC/MS Pos Late	100006298	3437	815.7		60037-60-7			1212305536	1182585984	1171262848	1320633216	1086244352	1500932992	1095990912	1305081088	1188847488	1524586240	1391517824	1471253504	1190428672	1184226816	1370005120	1159923200	1648100096	1290052864	1581513600	1516770944	906116480	1063242112	1119171328	954726720	1371422336	1461243136	1476204800	1428320384	1108614016	1313782144	1353346688	1152293632	1221385344	1029276032	1217053696	1202019456	1061877376
1865	lignoceroylcarnitine (C24)*	Lipid	Fatty Acid Metabolism (Acyl Carnitine, Long Chain Saturated)	57515	LC/MS Pos Late	100015834	1603	512.467					812204	706538	644034	818612	512183	712719	422624	453035	309302	568508	506473	521204	368596	383382	423506	334699	558168	487771	448420	457448	347382	305067	316969	317899	1386329	1253391	1214778	1310868	522148	822238	671387	554585	497787	427994	534284	528003	427994
1564	linoleate (18:2n6)	Lipid	Long Chain Polyunsaturated Fatty Acid (n3 and n6)	1105	LC/MS Neg	180	5535	279.233	5280450	60-33-3	C01595	HMDB0000673,HMDB0006270	12792419	12108674	10640996	7446214	13770794	13903342	12775210	14321936	15508164	12880934	12069205	10615546	17947512	14863289	13936148	17820106	7615119	8728110	9205959	8566415	15865030	14313488	17160022	16177993	10856316	11462958	9835877	13345911	13586896	10672718	8531331	15930929	10643781	13631233	17613796	14369435	22768174
1566	linolenate (18:3n3 or 3n6)	Lipid	Long Chain Polyunsaturated Fatty Acid (n3 and n6)	34035	LC/MS Neg	100001337	5450	277.217	5280933;5280934		C06426,C06427	HMDB0001388,HMDB0003073	3505140	3105580	2831210	1273315	3690143	3.9491e+06	3877367	4382316	5246833	4006861	3569252	3288909	6162899	5349666	4363679	6084252	1308139	1833541	1511063	1487831	5214846	4579905	5460401	5140125	3043240	3192602	2568724	3805217	3819631	2768483	3290003	4992043	3455818	4669470	6923848	5071963	8189134
1888	linolenoylcarnitine (C18:3)*	Lipid	Fatty Acid Metabolism (Acyl Carnitine, Polyunsaturated)	57511	LC/MS Pos Late	100015831	1310	422.327					3.9151e+06	3936064	3780394	3720463	3481231	4900335	3427330	3.83509e+06	3.60151e+06	4229007	3538963	3474499	2628028	2950448	3608316	2830097	3977106	3104953	3499679	3383787	2447443	2934672	2295095	1.96131e+06	4.00842e+06	3863474	4245519	4223923	4141537	5004992	5426319	4270176	4.17187e+06	3084256	4386097	4253167	3045479
2939	linoleoyl-arachidonoyl-glycerol (18:2/20:4) [2]*	Lipid	Diacylglycerol	54956	LC/MS Pos Late	100010923	2650	658.54	9543796			HMDB0007257	760226	687331	771821	349907	710646	1023519	676161	958228	1472750	1602023	1.96942e+06	1309142	2076872	1799926	2305015	2266342	3603691	3275379	2891873	2939399	2543226	2124336	2858092	2111707
1887	linoleoylcarnitine (C18:2)*	Lipid	Fatty Acid Metabolism (Acyl Carnitine, Polyunsaturated)	46223	LC/MS Pos Late	100003151	1430	424.342	6450015	36816-10-1		HMDB0006469	46303704	48495344	41726928	46142300	30582434	37615120	28650460	31566836	25023006	27699696	26077492	25130402	19428668	19616006	21438900	18629716	26048164	21599468	22418096	22862548	15102135	16953242	16153267	13069919	79777760	73267120	74488384	79463176	35692600	48100280	44500944	38237256	28674772	24749696	31720638	29595804	20620662
1945	linoleoylcholine*	Lipid	Fatty Acid Metabolism (Acyl Choline)	57463	LC/MS Pos Late	100015760	1388	366.337	53481656			HMDB0013213		96268	94795	131920				97808	67418	103020	83313		92503		81762		115402	112653	130007	156148					135523	176662	145499	115394	87052	116850			140005		87481	77554	71799
2931	linoleoyl-linolenoyl-glycerol (18:2/18:3) [2]*	Lipid	Diacylglycerol	54964	LC/MS Pos Late	100010927	2478	632.525	9543737			HMDB0007250													348058	340326	398442	573803	771989	611169	660529	580399	745364	826325	786776	785935
2928	linoleoyl-linoleoyl-glycerol (18:2/18:2) [1]*	Lipid	Diacylglycerol	54968	LC/MS Pos Late	100010941	2720	634.54	9543729			HMDB0007248		234334	151403			290033	248951	192817	331441	538282	293518	268185	443219	613919	629920		1164910	688170	912484	805953	758768	550869	654029	619746
104	lysine	Amino Acid	Lysine Metabolism	1301	LC/MS Pos Early	407	2850	147.113	5962	56-87-1	C00047,C00739	HMDB0003405	175788880	190515936	170798576	114248032	221138448	213076928	211896336	232625776	254719424	226536192	235545360	224601696	290301376	301478912	271825600	340909632	195641440	212743888	197063200	199372416	301076192	276356960	324742208	294019168	146098816	154790080	121374664	187968880	189155888	166155520	221973120	254949680	222655920	244527504	268920480	237992064	284738176
1449	malate	Energy	TCA Cycle	1303	LC/MS Neg	409	615.6	133.014	525	6915-15-7	C00497,C00149,C00711	HMDB0000744,HMDB0031518,HMDB0000156	37000896	38662772	40502528	39326236	33679572	33961460	36114808	28738592	39340128	39282564	43123952	40582068	61382844	54291112	67744200	67162248	89099176	80116104	94046456	92405320	84894512	82384896	77290152	78036992	46778624	49082052	54885632	46888708	16797520	25342080	15788852	15930400	14099680	11662799	16162960	13667023	14535245
1468	malonylcarnitine	Lipid	Fatty Acid Synthesis	37059	LC/MS Pos Early	100001526	2086	248.113	22833583	853728-01-5		HMDB0002095	550648	647323	640988	548657	622514	620953	629389	641744	547694	576220	608510	567289	461144	566236	554203	547986	664930	585124	629248	668608	410143	470142	372307	399681	528293	591127	546324	643273	581345	707528	538038	551498	557613	524918	594784	528869	553599
1349	mannitol/sorbitol	Carbohydrate	Fructose, Mannose and Galactose Metabolism	46142	LC/MS Polar	100001740	2320	181.072	6251;5780		C00392,C00794	HMDB0000247,HMDB0000765	6021441	6004874	5701080	5918813	5716969	5925914	5069740	6210288	4793564	4965212	5066237	6045847	3619776	3112009	3720649	3.80901e+06	3705407	3265041	3590317	3562479	2274921	2212594	1967135	2011398	8668946	8.3599e+06	8761432	8322368	15798801	19543020	12829593	14151235	24310002	23556436	26724536	23095302	33336374
4954	mannonate*	Xenobiotics	Food Component/Plant	62864	LC/MS Polar	100003695	2736	195.051	3246006	642-99-9			39668936	42008336	34353744	36019600	40301816	38289936	33603744	32293412	31807676	32872544	31215692	32228414	30864240	28387572	31897898	30079872	38748808	36533728	35034616	35354452	25503756	24977464	21741056	21438040	39673472	35496944	37590264	40040444	35170536	44404376	33959632	36311264	36356700	31237086	34806888	31570148	31339102
1350	mannose	Carbohydrate	Fructose, Mannose and Galactose Metabolism	584	LC/MS Polar	803	2200	179.056	185698;82308;18950;439680	3458-28-4	C00159,C02209,C00936	HMDB0000169	4.07236e+06	4424518	3283353	2173849	5338446	5385944	4896809	5589501	6752456	5069070	5468906	5.51473e+06	7834127	7118343	5986680	7629486	3714400	3.67912e+06	3675909	3245349	7.50298e+06	4940752	8236289	6956302	4234918	4439897	3398080	5260729	5274058	4285986	5847600	7285119	6017826	6512523	8626983	6629873	8848553
1509	margarate (17:0)	Lipid	Long Chain Saturated Fatty Acid	1121	LC/MS Neg	891	5731	269.249	10465	506-12-7		HMDB0002259	8084509	7786472	6690338	6739058	7335733	8062265	8290291	8317227	9423521	8135414	8482842	6634524	10668563	10013563	9679482	9827135	5548649	6216533	6739559	6773237	9115951	8941337	10460934	9615303	8023343	8533852	8542957	8248989	8597624	8071509	4974549	9269191	5551211	7596647	9026167	8.29151e+06	11938333
1861	margaroylcarnitine (C17)*	Lipid	Fatty Acid Metabolism (Acyl Carnitine, Long Chain Saturated)	57512	LC/MS Pos Late	100004054	1424	414.358	53477803	106182-29-0		HMDB0006210	12213975	12945358	11072529	13008675	16097665	21158884	15580705	18184908	20131160	24188908	22109364	20748972	20158900	19163072	22131152	19247336	30691110	24406596	26381596	27344652	18382030	20883360	19482006	15926027	8729205	8360932	7886113	8265394	14607743	17741312	18387398	15894053	21112066	17907284	20191610	20821236	19829316
1576	mead acid (20:3n9)	Lipid	Long Chain Polyunsaturated Fatty Acid (n3 and n6)	35174	LC/MS Neg	100001472	5650	305.249	5312531	20590-32-3		HMDB0010378		70840				91242		76771	89769	47340			95996	137604	82605			49257	49659				97575	101856	71563			93532		81318		71875	54919	92335	186644		318215
432	methionine	Amino Acid	Methionine, Cysteine, SAM and Taurine Metabolism	1302	LC/MS Pos Early	415	2526	150.058	6137	63-68-3	C00073	HMDB0000696	454422432	507650112	470878048	383594304	562261504	510294688	541388224	536023104	570969088	540184640	513590592	503358528	603245888	618439488	547060032	656455680	481586176	447519040	441146304	444439648	519970560	507111872	532524256	488844640	465735232	508197120	472433312	541442560	515197312	484400032	566582592	635219456	539033920	567800128	659014848	562085632	638860224
437	methionine sulfone	Amino Acid	Methionine, Cysteine, SAM and Taurine Metabolism	44878	LC/MS Pos Early	100004635	1250	182.048	69961	820-10-0		HMDB0062174	248963	273648	207869	210735	71985	130621	111635	95890	85292	77533	77592	81074				100738			81507		65790				436576	461813	559928	461207	128961	143889	132444	116956			74100	64799
438	methionine sulfoxide	Amino Acid	Methionine, Cysteine, SAM and Taurine Metabolism	18374	LC/MS Pos Early	100000039	1272	166.053	158980	3226-65-1	C02989	HMDB0002005	11637164	12231766	9830186	9002914	17671348	16312407	15816722	15765599	14619920	15050674	14877941	15737247	13931333	12676968	14397993	14789627	13777358	12636759	12485696	12514892	13437019	12444408	12655272	11578417	11497854	12235493	10889192	12419863	17245836	17737312	17040784	18726896	15855778	15784053	16248109	15951211	15902453
5085	methyl glucopyranoside (alpha + beta)	Xenobiotics	Food Component/Plant	46144	LC/MS Pos Early	100005864	832	212.113	445238;3036743;2108			HMDB0029965	540737	469534	424409	341164		111376		104223	155354	111723	20483		82318	116902	85980			71502		30528	44353	64662	87141	66416	1591854	1333624	1629498	1064202	234334	461495	343498	237382	195511	231207	211126	171218	274050
4279	methylphosphate	Nucleotide	Purine and Pyrimidine Metabolism	37070	LC/MS Pos Early	100001805	544	113	13130	7023-27-0		HMDB61711	1846890	1681167	1687566	1675527	1600407	1401594	2026591	1708668	1499866	1541892	2173344	2043706	1611823	1.86802e+06	1984870	2077363	2800264	2306327	2809097	3308249	1846403	1909014	2335372	2361440	1549587	1712978	1758808	1571668	1745649	1.83741e+06	1426682	1600742	1.7602e+06	1482600	1636011	1487722	1833736
408	methylsuccinate	Amino Acid	Leucine, Isoleucine and Valine Metabolism	15745	LC/MS Polar	2051	2800	131.035	10349	498-21-5		HMDB0001844		73789	86184	69773	65344	71133		107936	85899	77325	107465		228150	218779	118678	290993	129367	80053	62461	79013	104252	119982	95952	233034	72382	109815	80029		66384	73103	69225	81712	58765	68301	95829	77050	82942
2198	myo-inositol	Lipid	Inositol Metabolism	1124	LC/MS Polar	363	3506.3	225.062	892	87-89-8	C00137	HMDB0000211	3542862	4562727	1984075	1513006	4984098	4597468	2989691	3851537	6110162	5638389	3389771	3952751	7140254	7261492	4558153	4170394	4727635	5858860	2814539	2952156	6652051	6.06137e+06	7134506	4937820	3494260	2534420	1701166	4.90447e+06	3107927	2819993	5634788	6895241	5600405	4261353	4425680	5154289	5129805
1880	myristoleoylcarnitine (C14:1)*	Lipid	Fatty Acid Metabolism (Acyl Carnitine, Monounsaturated)	48182	LC/MS Pos Late	100006051	1316	370.295	129691961	889848-55-9		HMDB0240588	984530	1074412	910653	974562	703721	838896	629489	689909	575966	709999	625218	712337	502044	663760	589246	514736	703521	603960	618364	662748	508591	473957	506302	380073	1369254	1238401	1323549	1.37352e+06	821102	1122809	989335	913634	740182	554035	784686	725616	497179
3095	myristoyl dihydrosphingomyelin (d18:0/14:0)*	Lipid	Dihydrosphingomyelins	57365	LC/MS Pos Late	100009038	2060	677.559	44260138			HMDB0012085	6021166	5807114	5414402	6804089	5868899	9082084	5604996	7069722	7425159	9649568	8039674	8.33325e+06	6678138	6865151	8630113	6940940	10826541	8886954	10164151	9909206	6330059	7605164	6487105	5224498	6977114	6.70933e+06	7.29049e+06	6900452	4905254	6284960	6518354	5376062	6283158	5057197	5945058	6348838	5498258
1858	myristoylcarnitine (C14)	Lipid	Fatty Acid Metabolism (Acyl Carnitine, Long Chain Saturated)	33952	LC/MS Pos Late	100001270	1350	372.311	6426854	18822-89-4		HMDB000506	7179490	7716278	6.71688e+06	7352467	6564175	8415243	6164098	6.98569e+06	6190283	7143167	6.73724e+06	6257019	5313376	5235767	6145298	5143472	7176943	5727871	6278524	6438539	3809836	4232435	3.85974e+06	3043912	8331867	7519113	8111178	7881925	7.08363e+06	9460857	8806725	7996370	7167349	6248694	8019891	7646157	5735792
551	N(1)-acetylspermine	Amino Acid	Polyamine Metabolism	32360	LC/MS Pos Early	1200	3356	245.234	496;916	77928-70-2	C02567	HMDB0001186	167899	139813	135109	110952	146249	154753	60233	114466	83123	69738	73352	99077								60100					175661	227091	189641	202711	122187	180908	124162	110318	113794
3020	N-(2-hydroxypalmitoyl)-sphingosine (d18:1/16:0(2OH))	Lipid	Ceramides	57697	LC/MS Pos Late	100015642	2692	554.514	72715801	34839-02-6			839561	996612	1040720	1064440	725361	1403246	1146286	1036675	1082207	1231909	1248454	1199770	863288	918262	1212649	1.07952e+06	1387002	1033119	1456807	1464757	823518	998981	874155	700087	1123312	1250988	1075680	1276381	758304	1176313	1076919	859448	1095728	970137	951049	952153	760388
137	N,N,N-trimethyl-5-aminovalerate	Amino Acid	Lysine Metabolism	57687	LC/MS Pos Early	100015962	2186	160.133	14274897				134562272	144297584	139442528	129915104	153676992	139217952	142229088	133492496	135078528	128473784	138177072	133572736	122983024	117409952	134041904	138064464	171427872	139487312	151857616	149785232	107120520	111868656	92000936	95183048	128496584	131568336	142624064	136754272	130738840	169181232	126063632	133899856	133580000	123696040	138789696	127657552	124896288
517	N,N,N-trimethyl-alanylproline betaine (TMAP)	Amino Acid	Urea cycle; Arginine and Proline Metabolism	62947	LC/MS Pos Early	100020217	2470	229.155				HMDB0240365	112084744	125822592	120094216	116370288	135945936	123307048	127592464	113166048	114131480	118974768	118878936	122072616	107443640	107094312	118888904	117867440	153632416	134284272	141861504	139559184	100645080	99781896	83262760	89644624	111095832	119551296	122276688	124805824	116113904	138181456	113126720	115758032	117586784	108217128	118815840	113121096	114844152
1217	N,N-dimethyl-pro-pro	Peptide	Modified Peptides	64571	LC/MS Pos Early	100022041	2500	241.155					251205200	271378432	250904192	253565808	290585696	260999616	274083232	240604736	242156512	252345872	253879776	261990112	238507504	228782256	254619712	254683136	321622912	286054880	305316288	299852128	218039184	212823104	184495616	197453824	238490208	260028128	252818016	265162864	253941536	299847648	240680640	247799360	247203824	230378288	256222432	237900736	243926768
115	N6,N6,N6-trimethyllysine	Amino Acid	Lysine Metabolism	1498	LC/MS Pos Early	189	2825	189.16	440120	23284-33-5	C03793	HMDB0001325	64029108	75974704	64716684	50687264	81948176	72504064	76777832	72432688	73169216	73693888	70836328	69886688	70051432	77178096	79588328	83826552	85232064	79498488	77255216	73127560	69330840	69388272	61712928	58140632	50617380	53711424	49898412	65612076	54762832	59154328	60164936	65762240	63944664	55708412	60043064	59759284	62462216
106	N6-acetyllysine	Amino Acid	Lysine Metabolism	36752	LC/MS Neg	100001734	1059	187.109	92832	692-04-6	C02727	HMDB0000206	36181	32027	33556	29239	37592	31939		25837	41323	35926	21606	39563	31360		33938	25957	20034	20475	16644	23351		25053	18302		41142	41548	31443	31080	30809	28584	26188	34880		17493		23107
1433	N6-carboxymethyllysine	Carbohydrate	Advanced Glycation End-product	36713	LC/MS Pos Early	100001768	2500	205.118	123800	5746-04-03		HMDB0240347	3567974	3941573	4027828	3722633	4129042	3797624	4290425	4001050	3962045	3808149	3939969	3839576	3387867	3615244	4019150	4.09104e+06	4925599	4204552	4308651	4241424	2987369	3240306	2695983	2835063	3385360	3397090	3662673	3739457	3888196	4700678	3651391	4194780	4426041	4539921	4485500	4020101	4717608
[truncated: 193 more rows]
[truncated: 11 more columns]
