# Supplementary material for: Metabolic responses in blood-stage malaria parasites associated with increased and decreased sensitivity to PfATP4 inhibitors
Source: Malar J. 2023 Feb 14;22:56. doi: 10.1186/s12936-023-04481-x (PMC9930341; doi:10.1186/s12936-023-04481-x)
Supplement: Supplementary file 7 — Additional file 7: Table S2. Significantly altered genes in KAE609 (Sheet 1) and PA21A092 (Sheet 2) treated Dd2A211V parasites, shown in Fig. 2C of the manuscript. [file 12936_2023_4481_MOESM7_ESM.xlsx]

## Sheet: KA09_A211V
Table S2: Significantly altered genes in KAE609-treated PfDd2-A211V parasites, shown using red and green markers in Figure 2C of the manuscript. We used our previously published method (PMID: 35064153) to compute average fold changes (FC_gene) in Plasmodium genes in the presence of sublethal doses of KAE609. To identify statistically significant changes in gene transcript abundances due to a drug…
GeneID	New ID	Description	FC_gene	pval	minus_log2(adj_p)
PF14_0744	PF3D7_1477300	Plasmodium exported protein (PHIST), unknown function	-2.71231	0	61.1954			encode proteins of specific function
PFI1790w	PF3D7_0937000	Plasmodium exported protein (PHISTb), unknown function	-2.40724	0	41.0235			non-coding RNA, var proteins, excreted proteins, or proteins of unknown function
PF14_0739a	PF3D7_1476900	Plasmodium exported protein, unknown function, pseudogene	-2.37838	0	62.6307
PF14_0748	PF3D7_1477700	Plasmodium exported protein (PHISTa), unknown function	-2.34376	0	61.9616
MAL8b_28s	PF3D7_0801100	28S ribosomal RNA	2.00721	0	26.146
PFB0965c	PF3D7_0221600	Plasmodium exported protein, unknown function, pseudogene	2.03728	0	14.1991
MAL8P1.38	PF3D7_0823400	alpha/beta hydrolase, putative	2.04549	0	27.4223	annotated as abH in Fig. 2C of manuscript
PFA0030c	PF3D7_0100600	rifin	2.05287	0	30.1583
MAL13_tRNA_Arg1	PF3D7_1341000	tRNA Arginine	2.07147	0	14.9249
PFL1660c	PF3D7_1234400	microgamete surface protein MiGS, putative	2.09314	0	29.6896
MAL7_tRNA_Thr1	PF3D7_0706800	tRNA Threonine	2.14752	0	30.3799
PFA0720w	PF3D7_0114900	Plasmodium exported protein, unknown function, pseudogene	2.15518	0	24.6796
PFF0215w	PF3D7_0604400	conserved Plasmodium protein, unknown function	2.15594	0	31.4895
PF14_0755	PF3D7_1478300	Plasmodium exported protein, unknown function, pseudogene	2.16263	0	16.31
1399.pre-tRNA-Gly-1	PF3D7_1103200	tRNA Glycine	2.16914	0	26.2893
PFI0595c	PF3D7_0912200	conserved Plasmodium membrane protein, unknown function	2.38548	0	42.8298
PFF0015c	PF3D7_0600300	rifin	2.44393	0	49.7211
PFF1540w	PF3D7_0631700	rifin, pseudogene	2.56484	0	25.6033
PF14_0521	PF3D7_1454800	conserved Plasmodium protein, unknown function	2.67159	0	21.8384
PF08_0104	PF3D7_0808900	rifin	2.98847	0	16.1851
PF14_0625	PF3D7_1465700	plasmepsin VIII, putative	3.3949	0	23.0257	annotated as PM8 in Fig. 2C of manuscript

## Sheet: PA92_A211V
Additional file 7: Table S2: Significantly altered genes in PA21A092-treated Dd2-A211V parasites, shown using red and green markers in Figure 2C of the manuscript. We used our previously published method (PMID: 35064153) to compute average fold changes (FC_gene) in Plasmodium genes in the presence of sublethal doses of PA21A092. To identify statistically significant changes in gene transcript abu…
GeneID	New ID	Description	FC_gene	pval	minus_log2(adj_p)
PF10_0119	PF3D7_1012200	rhoptry associated adhesin	-3.41829	0	19.7416			encode proteins of specific function
MAL7P1.119	PF3D7_0722200	rhoptry-associated leucine zipper-like protein 1	-3.32059	0	28.9971			non-coding RNA, var proteins, excreted proteins, invasion/egress, or proteins of unknown function
MAL8P1.73	PF3D7_0817700	rhoptry neck protein 5	-2.86998	0	17.3428
PF10_0345	PF3D7_1035400	merozoite surface protein 3	-2.84864	0	27.8818
PFE0575c	PF3D7_0511600	apical rhoptry neck protein	-2.8333	0	34.4777
PFC0120w	PF3D7_0302500	cytoadherence linked asexual protein 3.1	-2.71551	0	21.2415
PF10_0306	PF3D7_1031200	MORN repeat-containing protein 1	-2.70078	0	24.667
PFC0110w	PF3D7_0302200	cytoadherence linked asexual protein 3.2	-2.69005	0	20.9464
PFI1565w	PF3D7_0932200	profilin	-2.68464	0	27.2625	annotated as PFN in Fig. 2C of manuscript
PFI0265c	PF3D7_0905400	high molecular weight rhoptry protein 3	-2.67469	0	25.1817
MAL7P1.208	PF3D7_0707300	rhoptry-associated membrane antigen	-2.60608	0	17.234
PF14_0353	PF3D7_1437300	conserved Plasmodium protein, unknown function	-2.57229	0	19.7229
MAL13P1.49	PF3D7_1310200	conserved Plasmodium protein, unknown function	-2.5707	0	24.8487
PF14_0443	PF3D7_1446600	centrin-2	-2.54574	0	19.2468
PF10_0348	PF3D7_1035700	duffy binding-like merozoite surface protein	-2.508	0	36.0685
PFB0680w	PF3D7_0214900	rhoptry neck protein 6	-2.50366	0	16.8043
Pfa_starR_7494	NIL	NIL	-2.49927	0	19.6766
PFA0260c	PF3D7_0105300	cyclase-associated protein	-2.44843	0	27.3374
MAL8P1.81	PF3D7_0816100	phosphopantothenoylcysteine decarboxylase, putative	-2.43912	0	17.9427
PFA0420w	PF3D7_0108500	conserved Plasmodium protein, unknown function	-2.43304	0	20.147
PF10_0357	PF3D7_1036500	probable protein, unknown function	-2.42647	0	26.1866
PFL2225w	PF3D7_1246400	myosin A tail domain interacting protein	-2.40812	0	22.4106
PF10_0320a	PF3D7_1032800	leucine-rich repeat protein	-2.40208	1e-05	11.9246
PF10_0166	PF3D7_1017100	rhoptry neck protein 12	-2.39465	0	23.0641
PFB0310c	PF3D7_0207000	merozoite surface protein 4	-2.35435	0	23.7859
PF10_0094	PF3D7_1009700	tubulin--tyrosine ligase, putative	-2.34549	0	17.254
PF11_0464	PF3D7_1145200	serine/threonine protein kinase, putative	-2.33282	0	16.9358
PFL1385c	PF3D7_1228600	merozoite surface protein 9	-2.33058	0	35.007
PF14_0135	PF3D7_1413700	conserved Plasmodium protein, unknown function	-2.33007	0	32.0845
PFE0045c	PF3D7_0500900	serine/threonine protein kinase, FIKK family	-2.30014	0	15.8104
PFB0570w	PF3D7_0212600	secreted protein with altered thrombospondin repeat domain	-2.29314	0	23.8233
PFD0295c	PF3D7_0405900	apical sushi protein	-2.2773	0	17.5254
PFD0144c	PF3D7_0402900	probable protein, unknown function	-2.25489	0	14.6593
PF11_0344	PF3D7_1133400	apical membrane antigen 1	-2.24356	0	25.6643
PFI0945w	PF3D7_0919300	thioredoxin-like protein 1, putative	-2.23961	0	29.0155
PF11_0300	PF3D7_1128900	conserved Plasmodium protein, unknown function	-2.23264	0	19.9959
PF11_0168	PF3D7_1116000	rhoptry neck protein 4	-2.23023	0	16.6487
MAL7P1.87	PF3D7_0717600	conserved Plasmodium protein, unknown function	-2.22636	0	25.6643
PF10_0292	PF3D7_1029900	conserved Plasmodium protein, unknown function	-2.22037	0	27.036
MAL13P1.297	PF3D7_1359800	ADP-ribosylation factor, putative	-2.22034	0	19.3447
PFL1090w	PF3D7_1222700	glideosome-associated protein 45	-2.20196	0	26.7458
PFD0705c	PF3D7_0414600	acylated pleckstrin-homology domain-containing protein, putative	-2.19283	0	26.4707
PFE1285w	PF3D7_0525800	inner membrane complex protein 1g, putative	-2.18585	0	28.1484
PFI0100c	PF3D7_0902100	serine/threonine protein kinase, FIKK family	-2.17713	0	15.3541
PF10_0303	PF3D7_1031000	ookinete surface protein P25	-2.17543	0	41.185
PFC0945w	PF3D7_0321400	protein kinase, putative	-2.16345	0	18.3935
PFL0245w	PF3D7_1204900	probable protein, unknown function	-2.12784	0	20.3107
PF08_0035	PF3D7_0822900	conserved Plasmodium protein, unknown function	-2.12746	0	27.9291
PF10_0280	PF3D7_1028600	conserved Plasmodium protein, unknown function	-2.12577	0	12.533
PF10_0346	PF3D7_1035500	merozoite surface protein 6	-2.11815	0	27.9322
PFL1415w	PF3D7_1229300	conserved Plasmodium protein, unknown function	-2.10278	0	25.0053
PF10_0072	PF3D7_1007300	RING zinc finger protein, putative	-2.08847	0	25.3112
MAL13P1.233	PF3D7_1346300	DNA/RNA-binding protein Alba 2	-2.06804	1e-05	12.0806
PF11_0040	PF3D7_1102800	early transcribed membrane protein 11.2	-2.0519	0	16.0349
PF07_0023	PF3D7_0705400	DNA replication licensing factor MCM7	-2.04287	0	20.7668
PFL0840c	PF3D7_1217400	conserved Plasmodium protein, unknown function	-2.03472	0	29.7312
PFF0595c	PF3D7_0612200	leucine-rich repeat protein	-2.01656	0	24.8642
MAL7P1.6	PF3D7_0702000	Plasmodium exported protein (hyp12), unknown function	-2.01377	0	18.7358
PF10_0344	PF3D7_1035300	glutamate-rich protein GLURP	-2.00861	0	26.2252
PFB0670c	PF3D7_0214700	conserved Plasmodium protein, unknown function	-2.00739	0	18.1383
PF11_0021	PF3D7_1101300	rifin	2.00198	0	15.6552
PF10_0088	PF3D7_1009100	conserved Plasmodium membrane protein, unknown function	2.00367	0	38.016
MAL8b_28s	PF3D7_0801100	28S ribosomal RNA	2.04324	0	33.5197
PFA0715c	PF3D7_0114800	Plasmodium exported protein (hyp7), unknown function	2.09957	0	25.5488
Pfa_asR_6905	NIL	NIL	2.11737	0	17.4438
PF11_0511	PF3D7_1149400	Plasmodium exported protein, unknown function	2.12367	0	29.8127
MAL13P1.259	PF3D7_1351300	conserved Plasmodium membrane protein, unknown function	2.13742	0	24.9931
PFF1570w	PF3D7_0632300	rifin	2.14728	0	25.5798
MAL13P1.58	PF3D7_1301300	Plasmodium exported protein (PHISTa-like), unknown function, pseudogene	2.15269	0	41.6972
PFC0460w	PF3D7_0311000	conserved Plasmodium protein, unknown function	2.21211	0	25.7886
PF14_0158	PF3D7_1416000	conserved Plasmodium protein, unknown function	2.22433	0	16.0905
PFI1145w	PF3D7_0923300	perforin-like protein 3	2.24006	0	46.6984
PFL1660c	PF3D7_1234400	microgamete surface protein MiGS, putative	2.25882	0	43.1424
PFA0720w	PF3D7_0114900	Plasmodium exported protein, unknown function, pseudogene	2.27556	0	40.6317
PF12TR016	PF3D7_1245700	unspecified product	2.28268	0	23.0779
PFB0965c	PF3D7_0221600	Plasmodium exported protein, unknown function, pseudogene	2.28444	0	18.8552
PfNC13_1.1	NIL	NIL	2.33136	0	12.7732
PFA0240w	PF3D7_0104700	major facilitator superfamily-related transporter, putative	2.37717	0	29.7312
Pfa_asR_6949	NIL	NIL	2.41561	0	16.6487
PFL0050c	PF3D7_1201000	Plasmodium exported protein (PHISTb), unknown function	2.43588	0	18.1208
PFB1000w	PF3D7_0222400	rifin, pseudogene	2.47093	0	30.0393
MAL13P1.181	PF3D7_1336300	conserved Plasmodium membrane protein, unknown function	2.47813	0	33.9527
PF10_0393	PF3D7_1040000	rifin	2.53684	0	35.8878
PFA0030c	PF3D7_0100600	rifin	2.68077	0	40.4125
PF14_0743	PF3D7_1477200	Plasmodium exported protein (hyp15), unknown function	2.69808	0	25.5329
MAL8P1.38	PF3D7_0823400	alpha/beta hydrolase, putative	2.77395	0	42.5799	annotated as abH in Fig. 2C of manuscript
MAL13P1.20	PF3D7_1303900	conserved Plasmodium protein, unknown function	2.78749	0	35.8011
1399.pre-tRNA-Gly-1	PF3D7_1103200	tRNA Glycine	2.84016	0	40.8612
PF08_0104	PF3D7_0808900	rifin	2.8549	0	37.565
1396.pre-tRNA-Met-1	NIL	NIL	3.08183	0	25.4064
PFF1540w	PF3D7_0631700	rifin, pseudogene	3.53281	0	40.523
