# Supplementary material for: Metabolic responses in blood-stage malaria parasites associated with increased and decreased sensitivity to PfATP4 inhibitors
Source: Malar J. 2023 Feb 14;22:56. doi: 10.1186/s12936-023-04481-x (PMC9930341; doi:10.1186/s12936-023-04481-x)
Supplement: Supplementary file 8 — Additional file 8: Table S3. Metabolic reactions associated with differential metabolism of KAE609- and PA21A092-treated parasites (discussed with Fig. 5). [file 12936_2023_4481_MOESM8_ESM.xlsx]

## Sheet: Sheet1
Additional file 8: Table S3: Metabolic reactions contained in Cluster 1 and 2 of Fig. 5A and circumscribed in Fig. 5B of the manuscript.
Reaction abbreviation	Full reaction name	Metabolic pathway
GLNS	Glutamate-ammonia ligase	AminoAcids GluMetabolism ; AminoAcids NitrogenMetabolism
GLUDxi	glutamate dehydrogenase	AminoAcids GluMetabolism ; AminoAcids NitrogenMetabolism
ADMDC	Adenosylmethionine decarboxylase	AminoAcids MetPolyamineMetabolism
AHCi	adenosylhomocysteinase	AminoAcids MetPolyamineMetabolism
METAT	methionine adenosyltransferase	AminoAcids MetPolyamineMetabolism
METS	methionine synthase	AminoAcids MetPolyamineMetabolism
MTHFR	methylenetetrahydrofolate reductase	AminoAcids MetPolyamineMetabolism
NADS2	NAD+ synthase (glutamine-hydrolysing)	Cofactors NicotinateNicotinamideMetabolism
NAMNPP	nicotinate phosphoribosyltransferase	Cofactors NicotinateNicotinamideMetabolism
NNAM	nicotinamidase	Cofactors NicotinateNicotinamideMetabolism
NNATr	nicotinate-nucleotide adenylyltransferase	Cofactors NicotinateNicotinamideMetabolism
CPPPGO	coproporphyrinogen oxidase	Cofactors PorphyrinMetabolism
FCLT	ferrochelatase	Cofactors PorphyrinMetabolism
CLPNS140	cardiolipin synthase	Lipids
CLPNS141	cardiolipin synthase	Lipids
CLPNS181	cardiolipin synthase	Lipids
SERD	serine decarboxylase	Lipids
lipid11	lipid11	Lipids
lipid12	lipid12	Lipids
lipid2	lipid2	Lipids
lipid3	lipid3	Lipids
lipid4	lipid4	Lipids
lipid5	lipid5	Lipids
G3PD1ir	glycerol-3-phosphate dehydrogenase (NAD+)	Lipids FattyAcidSynthesis ; Others MitochondrialElectronFlow ; Carbohydrates Glycolysis ; Lipids UtilizationPhospholipids
MI1PP	inositol-phosphate phosphatase	Lipids InositolPhosphateMetabolism
MI1PS	inositol-3-phosphate synthase	Lipids InositolPhosphateMetabolism
PINOS	CDP-diacylglycerol-inositol 3-phosphatidyltransferase	Lipids InositolPhosphateMetabolism
CHLPCTD	choline-phosphate cytidylyltransferase	Lipids PhosphatidylcholineMetabolism
DAGCPT	diacylglycerol cholinephosphotransferase	Lipids PhosphatidylcholineMetabolism
DASYN120	phosphatidate cytidylyltransferase	Lipids PhosphatidyletanolaminePhosphatidylserineMetabolism
DASYN140	phosphatidate cytidylyltransferase	Lipids PhosphatidyletanolaminePhosphatidylserineMetabolism
DASYN141	phosphatidate cytidylyltransferase	Lipids PhosphatidyletanolaminePhosphatidylserineMetabolism
DASYN160	phosphatidate cytidylyltransferase	Lipids PhosphatidyletanolaminePhosphatidylserineMetabolism
DASYN161	phosphatidate cytidylyltransferase	Lipids PhosphatidyletanolaminePhosphatidylserineMetabolism
DASYN180	phosphatidate cytidylyltransferase	Lipids PhosphatidyletanolaminePhosphatidylserineMetabolism
DASYN181	phosphatidate cytidylyltransferase	Lipids PhosphatidyletanolaminePhosphatidylserineMetabolism
ETHAK	ethanolamine kinase	Lipids PhosphatidyletanolaminePhosphatidylserineMetabolism
PGSA120	CDP-diacylglycerol-glycerol-3-phosphate 3-phosphatidyltransferase	Lipids PhosphatidyletanolaminePhosphatidylserineMetabolism
PGSA140	CDP-diacylglycerol-glycerol-3-phosphate 3-phosphatidyltransferase	Lipids PhosphatidyletanolaminePhosphatidylserineMetabolism
PGSA141	CDP-diacylglycerol-glycerol-3-phosphate 3-phosphatidyltransferase	Lipids PhosphatidyletanolaminePhosphatidylserineMetabolism
PGSA160	CDP-diacylglycerol-glycerol-3-phosphate 3-phosphatidyltransferase	Lipids PhosphatidyletanolaminePhosphatidylserineMetabolism
PGSA161	CDP-diacylglycerol-glycerol-3-phosphate 3-phosphatidyltransferase	Lipids PhosphatidyletanolaminePhosphatidylserineMetabolism
PGSA180	CDP-diacylglycerol-glycerol-3-phosphate 3-phosphatidyltransferase	Lipids PhosphatidyletanolaminePhosphatidylserineMetabolism
PGSA181	CDP-diacylglycerol-glycerol-3-phosphate 3-phosphatidyltransferase	Lipids PhosphatidyletanolaminePhosphatidylserineMetabolism
PSD120	Phosphatidylserine decarboxylase	Lipids PhosphatidyletanolaminePhosphatidylserineMetabolism
PSD140	Phosphatidylserine decarboxylase	Lipids PhosphatidyletanolaminePhosphatidylserineMetabolism
PSD141	Phosphatidylserine decarboxylase	Lipids PhosphatidyletanolaminePhosphatidylserineMetabolism
PSD160	Phosphatidylserine decarboxylase	Lipids PhosphatidyletanolaminePhosphatidylserineMetabolism
PSD161	Phosphatidylserine decarboxylase	Lipids PhosphatidyletanolaminePhosphatidylserineMetabolism
PSD180	Phosphatidylserine decarboxylase	Lipids PhosphatidyletanolaminePhosphatidylserineMetabolism
PSD181	Phosphatidylserine decarboxylase	Lipids PhosphatidyletanolaminePhosphatidylserineMetabolism
PSSA120	CDP-diacylglycerol-serine O-phosphatidyltransferase	Lipids PhosphatidyletanolaminePhosphatidylserineMetabolism
PSSA140	CDP-diacylglycerol-serine O-phosphatidyltransferase	Lipids PhosphatidyletanolaminePhosphatidylserineMetabolism
PSSA141	CDP-diacylglycerol-serine O-phosphatidyltransferase	Lipids PhosphatidyletanolaminePhosphatidylserineMetabolism
PSSA160	CDP-diacylglycerol-serine O-phosphatidyltransferase	Lipids PhosphatidyletanolaminePhosphatidylserineMetabolism
PSSA161	CDP-diacylglycerol-serine O-phosphatidyltransferase	Lipids PhosphatidyletanolaminePhosphatidylserineMetabolism
PSSA180	CDP-diacylglycerol-serine O-phosphatidyltransferase	Lipids PhosphatidyletanolaminePhosphatidylserineMetabolism
PSSA181	CDP-diacylglycerol-serine O-phosphatidyltransferase	Lipids PhosphatidyletanolaminePhosphatidylserineMetabolism
3DSPHR	3-dehydrosphinganine reductase	Lipids SphingomyelinCeramideMetabolism
DHCRD1	DHCRD1	Lipids SphingomyelinCeramideMetabolism
DSAT	sphingosine N-acyltransferase	Lipids SphingomyelinCeramideMetabolism
SERPT	serine C-palmitoyltransferase	Lipids SphingomyelinCeramideMetabolism
DESAT14	stearoyl-CoA 9-desaturase	Lipids UtilizationPhospholipids
DESAT16	stearoyl-CoA 9-desaturase	Lipids UtilizationPhospholipids
DESAT18	stearoyl-CoA 9-desaturase	Lipids UtilizationPhospholipids
PAPA141	phosphatidate phosphatase	Lipids UtilizationPhospholipids
PAPA181pp	phosphatidate phosphatase	Lipids UtilizationPhospholipids
ADA	adenosine deaminase	Nucleotides PurineMetabolism ; AminoAcids MetPolyamineMetabolism
PUNP5	purine-nucleoside phosphorylase	Nucleotides PurineMetabolism ; AminoAcids MetPolyamineMetabolism
CYTK1	cytidylate kinase	Nucleotides PyrimidineMetabolism
GHMT2r	glycine hydroxymethyltransferase	Nucleotides PyrimidineMetabolism ; AminoAcids GlySerMetabolism ; Cofactors FolateBiosynthesis
HCO3E	carbonate dehydratase	Nucleotides PyrimidineMetabolism ; Lipids FattyAcidSynthesis ; Carbohydrates PyruvateMetabolism
NDPK3	nucleoside-diphosphate kinase	Nucleotides PyrimidineMetabolism ; Nucleotides PurineMetabolism ; Lipids DolicholMetabolism
CO2t	CO2t	Transport
HXAt	HXAt	Transport
ADPtap	ADPtap	Transport AP
AMPtap	AMPtap	Transport AP
ATPtap	ATPtap	Transport AP
CO2tap	CO2tap	Transport AP
COA10tap	COA10tap	Transport AP
COA1tap	COA1tap	Transport AP
COA2tap	COA2tap	Transport AP
COA3tap	COA3tap	Transport AP
COA5tap	COA5tap	Transport AP
COA8tap	COA8tap	Transport AP
COA9tap	COA9tap	Transport AP
CPPPG3tap	CPPPG3tap	Transport AP
DHAPtap	DHAPtap	Transport AP
H2Otap	H2Otap	Transport AP
HCO3tap	HCO3tap	Transport AP
HXAtap	HXAtap	Transport AP
Htap	Htap	Transport AP
NADHtap	NADHtap	Transport AP
NADPHtap	NADPHtap	Transport AP
NADPtap	NADPtap	Transport AP
NADtap	NADtap	Transport AP
NH4tap	NH4tap	Transport AP
PA120tap	PA120tap	Transport AP
PA140tap	PA140tap	Transport AP
PA141tap	PA141tap	Transport AP
PA160tap	PA160tap	Transport AP
PA161tap	PA161tap	Transport AP
PA180tap	PA180tap	Transport AP
PA181tap	PA181tap	Transport AP
PEPPItap	PEPPItap	Transport AP
PItap	PItap	Transport AP
PMTCOAtap	PMTCOAtap	Transport AP
PPItap	PPItap	Transport AP
NCAMUP	NCAMUP	Transport cofactor
5AOPtmt	5AOPtmt	Transport MT
PHEMEtmt	PHEMEtmt	Transport MT
