# Supplementary material for: Metabolic responses in blood-stage malaria parasites associated with increased and decreased sensitivity to PfATP4 inhibitors
Source: Malar J. 2023 Feb 14;22:56. doi: 10.1186/s12936-023-04481-x (PMC9930341; doi:10.1186/s12936-023-04481-x)
Supplement: Supplementary file 9 — Additional file 9: Table S4. ToxProfiler results (Sheet 1) and expression of Plasmodium genes orthologus to ABCB1 gene (Sheet 2). [file 12936_2023_4481_MOESM9_ESM.xlsx]

## Sheet: Sheet1
Additional file 9: Table S4 (Sheet 1): ToxProfiler (https://toxpro.bhsai.org) predicted interactions of PA21A092 and KAE609 drug with the below mentioned proteins. Green color indicates no interaction, yellow color indicates mild interaction, and red color indicates significant interaction.
UNIPROTID	NAME	SYMBOL	CLASS	2D-structure approach		3D-structure approach
				PA21A092	Cipargamin	PA21A092	Cipargamin
P29274	Adenosine receptor A2a	ADORA2A	GPCR	-0.209877	-1.72973	0.383333	-1.72973
P35348	Alpha-1A adrenergic receptor	ADRA1A	GPCR	-1.71429	-0.309237	1.55	-0.309237
P08913	Alpha-2A adrenergic receptor	ADRA2A	GPCR	-1.71429	-0.309237	1.55	-0.309237
P08588	Beta-1 adrenergic receptor	ADRB1	GPCR	-1.41975	-1.13853	2.225	-1.13853
P07550	Beta-2 adrenergic receptor	ADRB2	GPCR	-1.95652	-0.805195	2.225	-0.805195
P37288	Vasopressin V1a receptor	AVPR1A	GPCR	0.37037	1.58025	-0.6875	1.58025
P32238	Cholecystokinin receptor type A	CCKAR	GPCR	0.882979	1.55556	0.1125	1.55556
P11229	Muscarinic acetylcholine receptor M1	CHRM1	GPCR	-2.41975	-0.309237	1.55	-0.309237
P08172	Muscarinic acetylcholine receptor M2	CHRM2	GPCR	-2.41975	-0.231928	1.55	-0.231928
P20309	Muscarinic acetylcholine receptor M3	CHRM3	GPCR	-2.41975	-0.309237	1.8	-0.309237
P21554	Cannabinoid receptor 1	CNR1	GPCR	-1.10784	0.0434783	-0.628571	0.0434783
P34972	Cannabinoid receptor 2	CNR2	GPCR	-2.5	-0.931973	0.1375	-0.931973
P21728	D(1A) dopamine receptor	DRD1	GPCR	-2.41975	-0.309237	1.8	-0.309237
P14416	D(2) dopamine receptor	DRD2	GPCR	-2.41975	-0.309237	1.8	-0.309237
P25101	Endothelin-1 receptor	EDNRA	GPCR	-1.5	-2.11538	-1.27143	-2.11538
P35367	Histamine H1 receptor	HRH1	GPCR	-2.41975	-0.309237	1.55	-0.309237
P25021	Histamine H2 receptor	HRH2	GPCR	-0.604651	-0.138528	2.3	-0.138528
P08908	5-hydroxytryptamine receptor 1A	HTR1A	GPCR	-1.71429	-0.309237	1.8	-0.309237
P28222	5-hydroxytryptamine receptor 1B	HTR1B	GPCR	-2.2093	0.430894	2.04	0.430894
P28223	5-hydroxytryptamine receptor 2A	HTR2A	GPCR	-2.27451	-0.481928	2.06667	-0.481928
P41595	5-hydroxytryptamine receptor 2B	HTR2B	GPCR	-1.27451	-0.736842	1.64	-0.736842
P41143	Delta-type opioid receptor	OPRD1	GPCR	-4.21569	-0.111111	1.14	-0.111111
P41145	Kappa-type opioid receptor	OPRK1	GPCR	-1.41975	-0.736842	1.52	-0.736842
P35372	Mu-type opioid receptor	OPRM1	GPCR	-4.21569	-0.444444	1.4	-0.444444
P02708	Acetylcholine receptor subunit alpha	CHRNA1	Ion Channel	-2.43023	-1.29114	-0.671429	-1.29114
P43681	Neuronal acetylcholine receptor subunit alpha-4	CHRNA4	Ion Channel	-1.90476	-1.30516	-0.3	-1.30516
P14867	Gamma-aminobutyric acid receptor subunit alpha-1	GABRA1	Ion Channel	1.2043	3.19409	1.3	3.19409
Q05586	Glutamate receptor ionotropic, NMDA 1	GRIN1	Ion Channel	-1.38776	-0.638498	-1.35	-0.638498
P46098	5-hydroxytryptamine receptor 3A	HTR3A	Ion Channel	-0.106383	0.35743	2.24	0.35743
Q12809	Potassium voltage-gated channel subfamily H member 2	KCNH2	Ion Channel	-1.41975	0.0240964	0.74	0.0240964
P51787	Potassium voltage-gated channel subfamily KQT member 1	KCNQ1	Ion Channel	-0.175439	-0.106796	0.444444	-0.106796
Q14524	Sodium channel protein type 5 subunit alpha	SCN5A	Ion Channel	-1.41975	-0.871795	-2.08	-0.871795
Q13936	Voltage-dependent L-type calcium channel subunit alpha-1C	CACNA1C	Ion Channel	-0.77686	-1.11877	-0.216667	-1.11877
O95342	Bile salt export pump	ABCB11	Transporter	1.2043	3.19048	0.2	3.19048
P23975	Sodium-dependent noradrenaline transporter	SLC6A2	Transporter	-1.10638	-1.07018	1.55	-1.07018
Q01959	Sodium-dependent dopamine transporter	SLC6A3	Transporter	-1.86869	-1.63248	1.8	-1.63248
P31645	Sodium-dependent serotonin transporter	SLC6A4	Transporter	-1.90476	-1.04505	2.05	-1.04505
Q9Y6L6	Solute carrier organic anion transporter family member 1B1	SLCO1B1	Transporter	-0.90566	-0.824742	-0.05	-0.824742
Q9NPD5	Solute carrier organic anion transporter family member 1B3	SLCO1B3	Transporter	0.0943396	-0.158076	1.08	-0.158076
P10275	Androgen receptor	AR	Nuclear Receptor	-2.74699	-0.0551948	-0.566667	-0.0551948
P03372	Estrogen receptor	ESR1	Nuclear Receptor	2.05556	-1.40693	-7.6	-1.40693
Q92731	Estrogen receptor beta	ESR2	Nuclear Receptor	2.05556	-2.35028	-3.3	-2.35028
Q96RI1	Bile acid receptor	NR1H4	Nuclear Receptor	-0.56701	-0.623656	-2.3	-0.623656
O75469	Nuclear receptor subfamily 1 group I member 2	NR1I2	Nuclear Receptor	-1.90566	-1.49141	-6.3	-1.49141
Q14994	Nuclear receptor subfamily 1 group I member 3	NR1I3	Nuclear Receptor	-2.23404	-0.038961	0.52	-0.038961
P04150	Glucocorticoid receptor	NR3C1	Nuclear Receptor	-5.89899	-2.11877	-2.9	-2.11877
P06401	Progesterone receptor	PGR	Nuclear Receptor	-5.0411	-1.68217	-3.325	-1.68217
Q07869	Peroxisome proliferator-activated receptor alpha	PPARA	Nuclear Receptor	-4.63636	-0.956989	-2.15	-0.956989
Q03181	Peroxisome proliferator-activated receptor delta	PPARD	Nuclear Receptor	-3.57143	-1.06897	-2.9	-1.06897
P37231	Peroxisome proliferator-activated receptor gamma	PPARG	Nuclear Receptor	-2.60714	-1.03896	-0.6	-1.03896
P19793	Retinoic acid receptor RXR-alpha	RXRA	Nuclear Receptor	-2.5	-1.22222	-0.58	-1.22222
P11473	Vitamin D3 receptor	VDR	Nuclear Receptor	-0.56701	-0.444444	-2.12	-0.444444
P35869	Aryl hydrocarbon receptor	AHR	Transcription Factor	2.05556	-2.70563	-2.5	-2.70563
P35968	Vascular endothelial growth factor receptor 2	KDR	Kinase	-1.5	-0.564626	0.333333	-0.564626
P06239	Tyrosine-protein kinase Lck	LCK	Kinase	-0.696429	-0.833333	2.01429	-0.833333
P09619	Platelet-derived growth factor receptor beta	PDGFRB	Kinase	-0.444444	0.435374	1.28571	0.435374
Q13131	5'-AMP-activated protein kinase catalytic subunit alpha-1	PRKAA1	Kinase	-1.55556	1.29437	0.5875	1.29437
P22303	Acetylcholinesterase	ACHE	Enzyme_Other	-2.74699	-1.22701	-0.7	-1.22701
P11511	Aromatase	CYP19A1	Enzyme_Other	-4.88889	-0.777778	-3.125	-0.777778
P21397	Amine oxidase [flavin-containing] A	MAOA	Enzyme_Other	-3.37209	-1.18519	0.86	-1.18519
Q14432	cGMP-inhibited 3',5'-cyclic phosphodiesterase A	PDE3A	Enzyme_Other	-1.32759	0.528139	0.471429	0.528139
Q08499	cAMP-specific 3',5'-cyclic phosphodiesterase 4D	PDE4D	Enzyme_Other	-1.60784	-0.968254	0.814286	-0.968254
P23219	Prostaglandin G/H synthase 1	PTGS1	Enzyme_Other	-0.615385	0.684211	-2.65	0.684211
P35354	Prostaglandin G/H synthase 2	PTGS2	Enzyme_Other	-0.615385	0.684211	-3.05	0.684211

## Sheet: ABCB11_A211V
Table S4 (Sheet 2): Expression of Plasmodium genes orthologus to the ABCB1 gene. The expression of each gene is normalized with respect to its expression in the Dd2 wildtypes (WT). Abbreviations: PA92, PA21A092; KA09, KAE609.
